# Supplementary material for: Genome-wide identification and expression analysis of the glycosyl hydrolase family 1 genes in Medicago sativa revealed their potential roles in response to multiple abiotic stresses
Source: BMC Genomics. 2024 Jan 2;25:20. doi: 10.1186/s12864-023-09918-w (PMC10759430; doi:10.1186/s12864-023-09918-w)
Supplement: Supplementary file 1 — Additional file 1: Table S1. Protein property of MsBGLU proteins. Table S2. Information for each MsBGLU motif. Table S3. Number of homologous gene pairs. Table S4. One-to-one orthologous relationships between M.sativa, A. thaliana, G.max and M.truncatula. Table S5. The BGLU protein sequence in Medicago sativa. Table S6. Name and position of cis-acting elements in MsBGLUs. Table S7. List of primers used in this research. Fig. S1. Phylogenetic relationships, conserved patterns, and gene structure of BGLU in M. sativa. The motifs, numbered 1-10, are displayed in different colored boxes. Fig. S2. Analysis of cis-acting elements in the putative promoter of MsBGLUs. [file 12864_2023_9918_MOESM1_ESM.zip › Additional File 1/SupTable.xlsx]

## Sheet: Table S1
Table S1. Protein property of MsBGLU proteins
Gene Name	Gene ID	Chr	Instability index	Average of hydropathicity (GRAVY)	Aliphatic index	aalen	Molecular weight (kDa)	Theoretical pI	Subcellular localization (Possible destination)
MsBGLU1	MS.gene20732.t1	chr1.2	35.5	-0.328	81.59	515	58.3615	5.37	Cytoplasmic
MsBGLU2	MS.gene07214.t1	chr1.4	35.24	-0.33	81.79	515	58.2775	5.43	Cytoplasmic
MsBGLU3	MS.gene98716.t1	chr2.1	27.2	-0.302	81.63	515	59.1995	9.13	Chloroplast
MsBGLU4	MS.gene002906.t1	chr2.1	36.2	-0.314	81.25	640	73.2291	7	Cytoplasmic
MsBGLU5	MS.gene002910.t1	chr2.1	33.89	-0.1	82.03	636	72.0797	5.99	Vacuole
MsBGLU6	MS.gene002914.t1	chr2.1	24.77	-0.426	76.74	525	60.0709	5.94	Chloroplast
MsBGLU7	MS.gene031404.t1	chr2.1	42.17	-0.282	82.55	502	57.5346	6.2	Chloroplast
MsBGLU8	MS.gene032138.t1	chr2.1	31.74	-0.361	79.23	457	52.033	8.14	Chloroplast
MsBGLU9	MS.gene065339.t1	chr2.1	36.34	-0.345	78.96	625	71.4079	7.23	Chloroplast
MsBGLU10	MS.gene01870.t1	chr2.2	30.97	-0.323	76.95	436	50.0796	6.13	Cytoplasmic
MsBGLU11	MS.gene01872.t1	chr2.2	25.56	-0.447	75.42	520	59.7154	6.05	Nucleus, Cyto_nucle
MsBGLU12	MS.gene025288.t1	chr2.2	37.6	-0.382	76.41	549	62.6375	6.03	Chloroplast
MsBGLU13	MS.gene025290.t1	chr2.2	31.4	-0.347	82.63	339	39.1063	5.93	Mitochondrion
MsBGLU14	MS.gene052021.t1	chr2.2	31.76	-0.322	85.1	361	41.4594	8.66	Cytoplasmic
MsBGLU15	MS.gene052031.t1	chr2.2	32.92	-0.703	68.33	618	70.6654	9.12	Cytoplasmic
MsBGLU16	MS.gene052032.t1	chr2.2	34.79	-0.296	84.48	1521	171.225	9.06	Chloroplast
MsBGLU17	MS.gene059848.t1	chr2.2	38.36	-0.269	82.74	529	60.6712	6.37	Chloroplast
MsBGLU18	MS.gene00856.t1	chr2.3	25.33	-0.433	76.22	521	59.7996	5.94	Nucleus, Cyto_nucle
MsBGLU19	MS.gene00859.t1	chr2.3	36.29	0.051	88.61	907	101.826	8.36	Plas
MsBGLU20	MS.gene01010.t1	chr2.3	24.95	-0.422	76.51	505	57.8062	5.48	Nucleus
MsBGLU21	MS.gene78357.t1	chr2.3	25.44	-0.374	76.56	511	58.6845	8.78	Chloroplast
MsBGLU22	MS.gene032156.t1	chr2.3	37.05	-0.238	89.24	354	40.9591	9.18	Chloroplast
MsBGLU23	MS.gene032157.t1	chr2.3	27.08	-0.31	93.3	276	31.3971	9.34	Pero
MsBGLU24	MS.gene037129.t1	chr2.3	29.05	-0.403	77.94	388	45.1892	6.02	Cytoplasmic
MsBGLU25	MS.gene068783.t1	chr2.3	38.92	-0.275	82.74	529	60.6581	6.29	Chloroplast
MsBGLU26	MS.gene068786.t1	chr2.3	39.39	-0.233	85.64	693	78.308	5.58	Chloroplast
MsBGLU27	MS.gene31061.t1	chr2.4	28.76	-0.358	80.18	511	58.8889	8.93	Chloroplast
MsBGLU28	MS.gene31062.t1	chr2.4	33.61	-0.387	81.09	1133	128.601	8.88	Chloroplast
MsBGLU29	MS.gene032154.t1	chr2.4	27.26	-0.312	80.5	515	59.1905	9.07	Chloroplast
MsBGLU30	MS.gene047952.t1	chr2.4	37.62	-0.486	72.2	914	104.408	8.32	Nucleus
MsBGLU31	MS.gene047955.t1	chr2.4	25.62	-0.438	76.03	521	59.8156	5.94	Nucleus, Cyto_nucle
MsBGLU32	MS.gene057437.t1	chr2.4	36.34	-0.345	78.96	625	71.4079	7.23	Chloroplast
MsBGLU33	MS.gene065185.t1	chr2.4	39.31	-0.28	83.68	693	78.8156	5.57	Chloroplast
MsBGLU34	MS.gene065187.t1	chr2.4	43.02	-0.212	84.75	459	52.4723	6.52	Chloroplast
MsBGLU35	MS.gene79359.t1	chr3.1	27.18	-0.259	80.1	510	57.8537	8.96	Extracellular
MsBGLU36	MS.gene000031.t1	chr3.1	29.09	-0.483	77.63	490	56.2241	5.31	Cytoplasmic
MsBGLU37	MS.gene000032.t1	chr3.1	33.27	-0.502	78.49	491	56.0608	5.31	Cytoplasmic
MsBGLU38	MS.gene60477.t1	chr3.2	28.73	-0.242	83.8	555	63.7447	7.92	Chloroplast
MsBGLU39	MS.gene63663.t1	chr3.2	33.95	-0.527	78.54	492	56.24	5.49	Cytoplasmic
MsBGLU40	MS.gene63664.t1	chr3.2	29.05	-0.475	77.84	490	56.139	5.42	Cytoplasmic
MsBGLU41	MS.gene83788.t1	chr3.2	27.03	-0.279	77.67	511	57.8918	9.09	Chloroplast
MsBGLU42	MS.gene83789.t1	chr3.2	26.53	-0.259	80.99	514	58.3284	9.06	Extracellular
MsBGLU43	MS.gene83794.t1	chr3.2	26.87	-0.309	80.62	404	46.7232	8.06	Cytoplasmic
MsBGLU44	MS.gene28248.t1	chr3.3	32.67	-0.351	75.98	425	48.3635	5.64	Cytoplasmic
MsBGLU45	MS.gene28254.t1	chr3.3	26.53	-0.259	80.99	514	58.3284	9.06	Extracellular
MsBGLU46	MS.gene28255.t1	chr3.3	28.18	-0.29	75.6	511	57.9598	9.04	Chloroplast
MsBGLU47	MS.gene46597.t1	chr3.3	28.67	-0.462	80.78	489	55.9509	5.41	Cytoplasmic
MsBGLU48	MS.gene46779.t1	chr3.3	30.41	-0.291	80.47	509	58.1938	5.53	Chloroplast
MsBGLU49	MS.gene070468.t1	chr3.3	32.68	-0.44	79.8	505	57.2812	5.51	Cytoplasmic
MsBGLU50	MS.gene77864.t1	chr3.4	31.26	-0.476	79.04	490	55.9158	5.54	Cytoplasmic
MsBGLU51	MS.gene77865.t1	chr3.4	28.66	-0.49	77.63	490	56.215	5.31	Cytoplasmic
MsBGLU52	MS.gene86720.t1	chr3.4	30.26	-0.296	82.1	544	62.4958	6.48	Chloroplast
MsBGLU53	MS.gene93584.t1	chr3.4	29.32	-0.261	75.57	479	54.2106	9.16	Chloroplast
MsBGLU54	MS.gene93585.t1	chr3.4	26.39	-0.253	81.19	514	58.3063	9.07	Extracellular
MsBGLU55	MS.gene93590.t1	chr3.4	30.92	-0.303	75.98	493	56.6433	7.17	Extracellular
MsBGLU56	MS.gene87551.t1	chr4.1	30.04	-0.284	81.7	494	56.1989	8.95	Vacuole
MsBGLU57	MS.gene006777.t1	chr4.1	25.59	-0.267	87.07	481	54.9376	6.39	Cytoplasmic, Extracellular
MsBGLU58	MS.gene006844.t1	chr4.1	29.12	-0.197	84.11	506	57.3682	7.18	Vacuole
MsBGLU59	MS.gene037446.t1	chr4.1	27.76	-0.411	73.56	517	58.7971	6.9	Mitochondrion
MsBGLU60	MS.gene037448.t1	chr4.1	19.61	-0.329	80.05	397	45.7448	5.74	Cytoplasmic
MsBGLU61	MS.gene037450.t1	chr4.1	19.76	-0.289	81.98	420	48.1033	5.58	Cytoplasmic
MsBGLU62	MS.gene056347.t1	chr4.1	29.17	-0.453	77.28	485	55.6056	5.78	Chloroplast
MsBGLU63	MS.gene056348.t1	chr4.1	30.19	-0.42	73.77	512	59.0006	7.02	Chloroplast
MsBGLU64	MS.gene056349.t1	chr4.1	26.11	-0.331	79.23	495	56.7591	6.31	Chloroplast
MsBGLU65	MS.gene056351.t1	chr4.1	28.45	-0.368	74.86	438	50.0962	5.5	Vacuole
MsBGLU66	MS.gene056352.t1	chr4.1	29.58	-0.388	75.64	512	58.4173	8.84	Chloroplast
MsBGLU67	MS.gene056359.t1	chr4.1	30.79	-0.369	84.57	376	42.9255	5.49	Cytoplasmic
MsBGLU68	MS.gene056360.t1	chr4.1	29.37	-0.334	80.34	523	60.0808	5.51	Vacuole
MsBGLU69	MS.gene056361.t1	chr4.1	30.97	-0.252	87.91	712	80.342	5.86	Vacuole
MsBGLU70	MS.gene056362.t1	chr4.1	24.14	-0.306	77.05	458	51.9418	7.14	Extracellular
MsBGLU71	MS.gene056365.t1	chr4.1	27.54	-0.327	81.11	523	59.8976	5.69	Vacuole
MsBGLU72	MS.gene28352.t1	chr4.2	27.32	-0.336	80.17	523	59.8446	5.91	Vacuole
MsBGLU73	MS.gene28355.t1	chr4.2	20.7	-0.336	75.26	504	57.3729	8.09	Cytoplasmic
MsBGLU74	MS.gene28357.t1	chr4.2	30.7	-0.184	86.74	623	70.2269	6.22	Plas
MsBGLU75	MS.gene28358.t1	chr4.2	28.01	-0.309	80.69	510	58.4279	5.33	Cytoplasmic
MsBGLU76	MS.gene28359.t1	chr4.2	32.44	-0.333	85.34	343	39.1613	6	Cytoplasmic
MsBGLU77	MS.gene33492.t1	chr4.2	20.19	-0.297	81.98	420	48.1753	5.37	Cytoplasmic
MsBGLU78	MS.gene70070.t1	chr4.2	32.75	-0.252	79.9	515	58.4242	6.5	Vacuole
MsBGLU79	MS.gene70075.t1	chr4.2	33.13	-0.29	81.6	515	58.4112	6.08	Extracellular
MsBGLU80	MS.gene82370.t1	chr4.2	29.92	-0.209	83.68	505	57.3092	7.18	Vacuole
MsBGLU81	MS.gene89894.t1	chr4.2	28.01	-0.392	73.75	517	58.729	6.68	Mitochondrion
MsBGLU82	MS.gene003909.t1	chr4.2	29.3	-0.39	75.84	512	58.4453	8.91	Chloroplast
MsBGLU83	MS.gene003910.t1	chr4.2	28.51	-0.353	76.64	438	50.1865	5.96	Vacuole
MsBGLU84	MS.gene003914.t1	chr4.2	28.54	-0.424	76.46	605	69.0496	5.68	Chloroplast
MsBGLU85	MS.gene003915.t1	chr4.2	30.02	-0.413	73.77	512	59.0607	7.02	Chloroplast
MsBGLU86	MS.gene003916.t1	chr4.2	29.13	-0.447	77.9	485	55.5746	5.77	Chloroplast
MsBGLU87	MS.gene003918.t1	chr4.2	27.51	-0.469	77.43	474	54.3401	5.62	Chloroplast
MsBGLU88	MS.gene031517.t1	chr4.2	27.16	-0.368	82.89	481	54.9897	6.4	Chloroplast, Cytoplasmic
MsBGLU89	MS.gene54570.t1	chr4.3	27.32	-0.336	80.17	523	59.8446	5.91	Vacuole
MsBGLU90	MS.gene54571.t1	chr4.3	27.32	-0.336	80.17	523	59.8446	5.91	Vacuole
MsBGLU91	MS.gene54574.t1	chr4.3	20.74	-0.354	74.48	504	57.3228	8.54	Cytoplasmic
MsBGLU92	MS.gene54575.t1	chr4.3	29.25	-0.326	82.92	559	63.4274	5.34	Vacuole
MsBGLU93	MS.gene54576.t1	chr4.3	28.74	-0.338	80.54	523	59.9156	5.69	Vacuole
MsBGLU94	MS.gene54577.t1	chr4.3	28.78	-0.292	81.42	521	59.9041	7.08	Extracellular
MsBGLU95	MS.gene54584.t1	chr4.3	30.52	-0.406	74.12	512	58.4433	8.91	Chloroplast
MsBGLU96	MS.gene54585.t1	chr4.3	25.56	-0.396	74.95	487	56.0731	6.22	Vacuole
MsBGLU97	MS.gene54587.t1	chr4.3	25.64	-0.305	80.57	494	56.5841	6.52	Chloroplast
MsBGLU98	MS.gene54590.t1	chr4.3	30.19	-0.424	73.01	512	59.0346	7.02	Chloroplast
MsBGLU99	MS.gene54591.t1	chr4.3	28.45	-0.444	77.48	485	55.5354	5.62	Chloroplast
MsBGLU100	MS.gene54593.t1	chr4.3	28.6	-0.448	77.48	485	55.5465	5.77	Chloroplast
MsBGLU101	MS.gene96802.t1	chr4.3	25.97	-0.281	86.65	481	54.9897	6.39	Chloroplast, Cytoplasmic
MsBGLU102	MS.gene47838.t1	chr4.4	18.8	-0.3	77.71	502	56.981	5.32	Cytoplasmic
MsBGLU103	MS.gene47841.t1	chr4.4	21.53	-0.337	80.05	397	45.7979	5.74	Cytoplasmic
MsBGLU104	MS.gene50342.t1	chr4.4	28.72	-0.313	84.77	438	49.9849	8.79	Cytoplasmic
MsBGLU105	MS.gene56477.t1	chr4.4	29.92	-0.213	83.31	505	57.2811	7.18	Vacuole
MsBGLU106	MS.gene56548.t1	chr4.4	25.57	-0.274	86.86	481	54.9636	6.39	Chloroplast, Cytoplasmic
MsBGLU107	MS.gene57365.t1	chr4.4	26.85	-0.522	74.15	470	53.9225	5.81	Nucleus
MsBGLU108	MS.gene57366.t1	chr4.4	30.14	-0.42	73.77	512	58.9996	7.3	Chloroplast
MsBGLU109	MS.gene57367.t1	chr4.4	25.26	-0.321	79.84	495	56.6561	6.31	Chloroplast
MsBGLU110	MS.gene57369.t1	chr4.4	28.51	-0.353	76.64	438	50.1865	5.96	Vacuole
MsBGLU111	MS.gene57370.t1	chr4.4	28.27	-0.526	71.57	458	52.4613	8.92	Cytoplasmic
MsBGLU112	MS.gene003897.t1	chr4.4	27.16	-0.327	81.11	523	59.8976	5.69	Vacuole
MsBGLU113	MS.gene003900.t1	chr4.4	23.52	-0.346	76.46	602	68.6528	8.98	Extracellular
MsBGLU114	MS.gene003902.t1	chr4.4	29.66	-0.276	83.69	591	66.5442	5.94	Vacuole
MsBGLU115	MS.gene003903.t1	chr4.4	26.64	-0.315	80.88	522	59.6693	5.41	Vacuole
MsBGLU116	MS.gene003904.t1	chr4.4	29.41	-0.334	80.54	523	59.9947	5.51	Vacuole
MsBGLU117	MS.gene003905.t1	chr4.4	29.99	-0.324	80.12	493	56.3065	5.77	Extracellular
MsBGLU118	MS.gene052737.t1	chr4.4	27.83	-0.413	73.37	517	58.9001	6.41	Mitochondrion
MsBGLU119	MS.gene057832.t1	chr4.4	31.61	-0.25	79.87	519	58.8958	7.65	Vacuole
MsBGLU120	MS.gene43708.t1	chr5.1	34.74	-0.347	79.28	515	58.5737	5.6	Cytoplasmic
MsBGLU121	MS.gene57012.t1	chr5.1	29.87	-0.326	79.98	522	59.9877	5.62	Extracellular
MsBGLU122	MS.gene44818.t1	chr5.2	36.84	-0.373	80.55	495	56.4675	5.64	Cytoplasmic
MsBGLU123	MS.gene50186.t1	chr5.2	26.59	-0.386	79.65	458	52.5712	5.47	Cytoplasmic
MsBGLU124	MS.gene50187.t1	chr5.2	25.44	-0.378	79.79	467	53.7496	5.68	Cytoplasmic
MsBGLU125	MS.gene53991.t1	chr5.2	27.71	-0.224	84.6	430	49.5431	5.05	Chloroplast
MsBGLU126	MS.gene55394.t1	chr5.3	31.29	-0.317	82.68	381	43.3849	5.67	Cytoplasmic
MsBGLU127	MS.gene99681.t1	chr5.3	31.47	-0.193	84.09	479	54.1586	5.97	Chloroplast, Extracellular
MsBGLU128	MS.gene009827.t1	chr5.3	25.96	-0.357	82.8	457	52.7426	5.74	Nucleus
MsBGLU129	MS.gene009969.t1	chr5.3	35.52	-0.36	78.89	515	58.7029	5.47	Cytoplasmic
MsBGLU130	MS.gene50185.t1	chr5.4	27.29	-0.27	84.31	413	47.3315	5.36	Chloroplast
MsBGLU131	MS.gene53179.t1	chr5.4	30.81	-0.217	83.88	400	45.1222	5.9	Cytoplasmic
MsBGLU132	MS.gene54189.t1	chr5.4	25.36	-0.379	79.79	467	53.7797	5.68	Cytoplasmic
MsBGLU133	MS.gene88690.t1	chr5.4	37.39	-0.378	79.92	494	56.4256	5.79	Cytoplasmic
MsBGLU134	MS.gene57805.t1	chr6.1	31.91	-0.388	80.96	471	54.3446	5.82	Cytoplasmic
MsBGLU135	MS.gene57806.t1	chr6.1	28.13	-0.322	82.72	519	59.0058	6.4	Extracellular
MsBGLU136	MS.gene57807.t1	chr6.1	28.15	-0.407	79.26	459	52.9049	7.67	Cytoplasmic
MsBGLU137	MS.gene57809.t1	chr6.1	37.34	-0.317	83.39	510	58.0227	5.75	Chloroplast
MsBGLU138	MS.gene58913.t1	chr6.1	22.47	-0.397	72.8	514	59.3406	9.13	Endoplasmic reticulum
MsBGLU139	MS.gene05237.t1	chr6.2	33.49	-0.32	84.27	522	59.4393	5.79	Chloroplast
MsBGLU140	MS.gene05238.t1	chr6.2	39.53	-0.295	82.76	898	101.911	8.08	Extracellular
MsBGLU141	MS.gene05240.t1	chr6.2	28.98	-0.389	81.18	459	52.8499	6.95	Cytoplasmic
MsBGLU142	MS.gene05241.t1	chr6.2	29.58	-0.321	81.97	519	58.9518	6.54	Extracellular
MsBGLU143	MS.gene05242.t1	chr6.2	32.31	-0.402	82.09	416	47.0261	5.49	Cytoplasmic
MsBGLU144	MS.gene05244.t1	chr6.2	33.15	-0.286	84.58	520	59.4885	5.88	Vacuole
MsBGLU145	MS.gene58871.t1	chr6.2	24.3	-0.399	72.61	514	59.2675	9.13	Endoplasmic reticulum
MsBGLU146	MS.gene58873.t1	chr6.2	22.86	-0.409	72.78	514	59.0592	9.13	Endoplasmic reticulum
MsBGLU147	MS.gene05298.t1	chr6.3	23.51	-0.395	72.24	514	59.2234	9.13	Endoplasmic reticulum
MsBGLU148	MS.gene37746.t1	chr6.3	34.83	-0.391	80.48	503	57.2987	5.83	Cytoplasmic
MsBGLU149	MS.gene37747.t1	chr6.3	29.18	-0.468	77.35	449	51.7687	8.33	Cytoplasmic
MsBGLU150	MS.gene37749.t1	chr6.3	27.98	-0.398	80.52	459	52.9159	6.95	Cytoplasmic
MsBGLU151	MS.gene37750.t1	chr6.3	27.84	-0.299	83.48	520	59.101	6.95	Extracellular
MsBGLU152	MS.gene37751.t1	chr6.3	27.94	-0.319	86.49	485	55.5352	7.21	Extracellular
MsBGLU153	MS.gene37753.t1	chr6.3	43.06	-0.727	72.53	1211	137.373	9.18	Nucleus
MsBGLU154	MS.gene81847.t1	chr6.4	21.77	-0.383	73.37	514	59.3978	9.21	Endoplasmic reticulum
MsBGLU155	MS.gene069480.t1	chr6.4	31.32	-0.311	81.94	520	59.6186	5.83	Vacuole
MsBGLU156	MS.gene069484.t1	chr6.4	36.79	-0.256	85.43	1331	150.287	5.87	Cytoplasmic
MsBGLU157	MS.gene96427.t1	chr7.1	32.16	-0.375	78.38	499	57.357	6.93	Nucleus
MsBGLU158	MS.gene011013.t1	chr7.1	17.23	-0.462	80.03	386	44.5817	8.59	Cytoplasmic
MsBGLU159	MS.gene011014.t1	chr7.1	29.28	-0.408	81.67	413	47.7832	6.8	Cytoplasmic
MsBGLU160	MS.gene20119.t1	chr7.2	29.91	-0.456	75.86	382	44.1559	6.62	Cytoplasmic
MsBGLU161	MS.gene77367.t1	chr7.2	32.62	-0.469	71.18	474	53.981	6.45	Nucleus
MsBGLU162	MS.gene77368.t1	chr7.2	30.22	-0.402	76.68	388	44.5364	5.75	Cytoplasmic
MsBGLU163	MS.gene051253.t1	chr7.2	20.54	-0.417	85.47	373	42.8671	9.02	Cytoplasmic
MsBGLU164	MS.gene051255.t1	chr7.2	30.67	-0.393	81.95	948	108.719	7.83	Vacuole
MsBGLU165	MS.gene069067.t1	chr7.2	30.22	-0.402	76.68	388	44.5364	5.75	Cytoplasmic
MsBGLU166	MS.gene069068.t1	chr7.2	32.76	-0.438	76.88	439	50.6826	5.93	Cytoplasmic
MsBGLU167	MS.gene94680.t1	chr7.3	35.7	-0.375	75.99	539	61.7872	6.17	Nucleus
MsBGLU168	MS.gene94682.t1	chr7.3	32.65	-0.349	82.81	570	64.7563	5.53	Cytoplasmic
MsBGLU169	MS.gene051273.t1	chr7.3	27.94	-0.462	76.52	497	57.2578	8.33	Cytoplasmic
MsBGLU170	MS.gene66868.t1	chr7.4	28.76	-0.344	82.41	1111	126.12	9.04	Nucleus, Cytoplasmic
MsBGLU171	MS.gene95620.t1	chr7.4	35.91	-0.321	80.74	471	53.8055	7.21	Chloroplast
MsBGLU172	MS.gene95623.t1	chr7.4	32.64	-0.288	79.46	518	59.1694	5.98	Cytoplasmic
MsBGLU173	MS.gene012612.t1	chr8.1	28.44	-0.462	68.53	538	61.4288	5.58	Nucleus
MsBGLU174	MS.gene012613.t1	chr8.1	31.71	-0.368	77.68	521	59.4589	5.74	Endoplasmic reticulum
MsBGLU175	MS.gene33530.t1	chr8.2	29.42	-0.451	72.4	963	109.928	5.82	Nucleus, Cytoplasmic
MsBGLU176	MS.gene62057.t1	chr8.2	27.54	-0.449	68.62	516	58.8668	5.5	Nucleus
MsBGLU177	MS.gene042245.t1	chr8.2	32.24	-0.352	78.43	521	59.4871	5.74	Endoplasmic reticulum
MsBGLU178	MS.gene042246.t1	chr8.2	28.3	-0.456	68.75	542	61.8143	5.66	Chloroplast
MsBGLU179	MS.gene042247.t1	chr8.2	28.44	-0.462	68.53	538	61.4288	5.58	Nucleus

## Sheet: Table S2
Table S2. Information for each MsBGLU motif
Name	Motif1	Motif2	Motif3	Motif4	Motif5	Motif6	Motif7	Motif8	Motif9	Motif10	NO.
MsBGLU1	1	1	1	1	1	1	1	1	1	1	10
MsBGLU2	1	1	1	1	1	1	1	1	1	1	10
MsBGLU3	1	1	1	1	1	1	1	1	1	1	10
MsBGLU4	1	0	1	1	1	1	0	1	1	1	8
MsBGLU5	1	1	1	1	1	1	1	1	1	1	10
MsBGLU6	1	1	1	1	1	1	1	1	1	1	10			Motif1	GLQPFVTLFHWDLPQALEDEYGGFLSPLIVNDFQDYAELCFKEFGDRVKYWITFNEP
MsBGLU7	1	1	1	1	0	1	1	1	1	1	9			Motif2	NGDVAVDSYHRYKEDVGIMKDMNMDAYRFSISWSRILPDGK
MsBGLU8	1	1	1	1	0	1	1	1	1	1	9			Motif3	DHHAAQRAIDFMFGWFMDPLTIGDYPSSMR
MsBGLU9	1	1	1	1	1	1	1	1	1	1	10			Motif4	GDSATEPYIVAHNQLLAHASAVNVYKTKYQESQKGKIGITLVSHW
MsBGLU10	1	0	1	1	1	1	0	1	1	1	8			Motif5	GVNVKGYFAWSLLDNFEWHKGYTVRFGMTFVD
MsBGLU11	1	1	1	1	1	1	1	1	1	1	10			Motif6	RLPKFTKEQSKQVKGSFDFIGINYYSSCY
MsBGLU12	1	1	1	1	1	1	0	1	1	1	9			Motif7	FGTASSAYQYEGAASEGGRGPSIWDTFTH
MsBGLU13	1	0	1	1	0	1	0	1	1	1	7			Motif8	GGVNQEGINYYNNLINELLAN
MsBGLU14	1	0	1	1	0	1	1	0	1	1	7			Motif9	YVYPRGIRDLLLYTKEKYNNP
MsBGLU15	1	1	1	1	1	1	1	1	1	1	10			Motif10	SLEEALMDTYRIDYFYRHLYY
MsBGLU16	1	1	1	1	0	1	1	1	1	1	9
MsBGLU17	1	1	1	1	1	1	1	1	1	1	10
MsBGLU18	1	1	1	1	1	1	1	1	1	1	10
MsBGLU19	1	1	1	1	1	1	1	1	1	1	10
MsBGLU20	1	1	1	1	1	1	1	1	1	1	10
MsBGLU21	1	1	1	1	1	1	1	1	1	1	10
MsBGLU22	1	0	1	0	0	1	1	0	1	1	6
MsBGLU23	0	0	0	1	0	1	1	0	1	0	4
MsBGLU24	1	0	1	1	1	1	0	1	1	1	8
MsBGLU25	1	1	1	1	1	1	1	1	1	1	10
MsBGLU26	1	1	1	1	0	1	1	1	1	1	9
MsBGLU27	1	1	1	1	1	1	1	1	1	1	10
MsBGLU28	1	1	1	1	1	1	1	1	1	1	10
MsBGLU29	1	1	1	1	1	1	1	1	1	1	10
MsBGLU30	1	1	1	1	1	1	1	1	1	1	10
MsBGLU31	1	1	1	1	1	1	1	1	1	1	10
MsBGLU32	1	1	1	1	1	1	1	1	1	1	10
MsBGLU33	1	1	1	1	1	1	1	1	1	1	10
MsBGLU34	1	1	1	1	0	1	1	1	1	1	9
MsBGLU35	1	1	1	1	1	1	1	1	1	1	10
MsBGLU36	1	1	1	1	1	1	1	1	1	1	10
MsBGLU37	1	1	1	1	1	1	1	1	1	1	10
MsBGLU38	1	1	1	1	1	1	1	1	1	1	10
MsBGLU39	1	1	1	1	1	1	1	1	1	1	10
MsBGLU40	1	1	1	1	1	1	1	1	1	1	10
MsBGLU41	1	1	1	1	1	1	1	1	1	1	10
MsBGLU42	1	1	1	1	1	1	1	1	1	1	10
MsBGLU43	1	0	1	1	1	1	0	1	1	1	8
MsBGLU44	1	1	1	1	0	1	1	1	1	1	9
MsBGLU45	1	1	1	1	1	1	1	1	1	1	10
MsBGLU46	1	1	1	1	1	1	1	1	1	1	10
MsBGLU47	1	1	1	1	1	1	1	1	1	1	10
MsBGLU48	1	1	1	1	1	1	1	1	1	1	10
MsBGLU49	1	1	1	1	1	1	1	1	1	1	10
MsBGLU50	1	1	1	1	1	1	1	1	1	1	10
MsBGLU51	1	1	1	1	1	1	1	1	1	1	10
MsBGLU52	1	1	1	1	1	1	1	1	1	1	10
MsBGLU53	0	1	1	1	1	1	1	1	1	1	9
MsBGLU54	1	1	1	1	1	1	1	1	1	1	10
MsBGLU55	1	1	1	1	1	1	1	1	1	1	10
MsBGLU56	1	1	1	1	1	1	1	1	1	1	10
MsBGLU57	1	1	1	1	1	1	1	1	1	1	10
MsBGLU58	1	1	1	1	1	1	1	1	1	1	10
MsBGLU59	1	1	1	1	1	1	1	1	1	1	10
MsBGLU60	1	0	1	1	1	1	0	1	1	1	8
MsBGLU61	1	1	1	1	1	1	0	1	1	1	9
MsBGLU62	1	1	1	1	1	1	1	1	1	1	10
MsBGLU63	1	1	1	1	1	1	1	1	1	1	10
MsBGLU64	1	1	1	1	1	1	1	1	1	1	10
MsBGLU65	1	1	1	1	0	1	1	1	1	1	9
MsBGLU66	1	1	1	1	1	1	1	1	1	1	10
MsBGLU67	1	1	1	1	0	1	0	1	1	1	8
MsBGLU68	1	1	1	1	1	1	1	1	1	1	10
MsBGLU69	1	1	1	1	1	1	1	1	1	1	10
MsBGLU70	1	1	1	1	0	1	1	1	1	1	9
MsBGLU71	1	1	1	1	1	1	1	1	1	1	10
MsBGLU72	1	1	1	1	1	1	1	1	1	1	10
MsBGLU73	1	1	1	1	1	1	1	1	1	1	10
MsBGLU74	1	1	1	1	1	1	1	1	1	1	10
MsBGLU75	1	1	1	0	1	1	1	1	1	1	9
MsBGLU76	1	0	1	0	0	1	0	1	1	1	6
MsBGLU77	1	1	1	1	1	1	0	1	1	1	9
MsBGLU78	1	1	1	1	1	1	1	1	1	1	10
MsBGLU79	1	1	1	1	1	1	1	1	1	1	10
MsBGLU80	1	1	1	1	1	1	1	1	1	1	10
MsBGLU81	1	1	1	1	1	1	1	1	1	1	10
MsBGLU82	1	1	1	1	1	1	1	1	1	1	10
MsBGLU83	1	1	1	1	0	1	1	1	1	1	9
MsBGLU84	1	1	1	1	1	1	1	1	1	1	10
MsBGLU85	1	1	1	1	1	1	1	1	1	1	10
MsBGLU86	1	1	1	1	1	1	1	1	1	1	10
MsBGLU87	1	1	1	1	1	1	1	1	1	1	10
MsBGLU88	1	1	1	1	1	1	1	1	1	1	10
MsBGLU89	1	1	1	1	1	1	1	1	1	1	10
MsBGLU90	1	1	1	1	1	1	1	1	1	1	10
MsBGLU91	1	1	1	1	1	1	1	1	1	1	10
MsBGLU92	1	1	1	1	1	1	1	1	1	1	10
MsBGLU93	1	1	1	1	1	1	1	1	1	1	10
MsBGLU94	1	1	1	0	1	1	1	1	1	1	9
MsBGLU95	1	1	1	1	1	1	1	1	1	1	10
MsBGLU96	1	1	1	1	1	1	1	1	1	1	10
MsBGLU97	1	1	1	1	1	1	1	1	1	1	10
MsBGLU98	1	1	1	1	1	1	1	1	1	1	10
MsBGLU99	1	1	1	1	1	1	1	1	1	1	10
MsBGLU100	1	1	1	1	1	1	1	1	1	1	10
MsBGLU101	1	1	1	1	1	1	1	1	1	1	10
MsBGLU102	1	1	1	1	1	1	1	1	1	1	10
MsBGLU103	1	0	1	1	1	1	0	1	1	1	8
MsBGLU104	1	1	1	1	1	1	0	1	1	1	9
MsBGLU105	1	1	1	1	1	1	1	1	1	1	10
MsBGLU106	1	1	1	1	1	1	1	1	1	1	10
MsBGLU107	1	1	1	1	1	1	1	0	1	1	9
MsBGLU108	1	1	1	1	1	1	1	1	1	1	10
MsBGLU109	1	1	1	1	1	1	1	1	1	1	10
MsBGLU110	1	1	1	1	0	1	1	1	1	1	9
MsBGLU111	1	1	1	1	1	1	1	0	1	1	9
MsBGLU112	1	1	1	1	1	1	1	1	1	1	10
MsBGLU113	1	1	1	1	1	1	1	1	1	1	10
MsBGLU114	1	1	1	1	1	1	1	1	1	1	10
MsBGLU115	1	1	1	1	1	1	1	1	1	1	10
MsBGLU116	1	1	1	1	1	1	1	1	1	1	10
MsBGLU117	1	1	1	0	1	1	1	1	1	1	9
MsBGLU118	1	1	1	1	1	1	1	1	1	1	10
MsBGLU119	1	1	1	1	1	1	1	1	1	1	10
MsBGLU120	1	1	1	1	1	1	1	1	1	0	9
MsBGLU121	1	1	1	1	1	1	1	1	1	1	10
MsBGLU122	1	1	1	1	1	1	1	1	1	1	10
MsBGLU123	1	1	1	1	1	1	0	1	1	1	9
MsBGLU124	1	1	1	1	1	1	0	1	1	1	9
MsBGLU125	1	0	1	1	1	1	0	1	1	1	8
MsBGLU126	1	0	1	1	1	1	1	0	1	1	8
MsBGLU127	1	1	1	1	1	1	1	0	1	1	9
MsBGLU128	1	1	1	1	1	1	0	1	1	1	9
MsBGLU129	1	1	1	1	1	1	1	1	1	0	9
MsBGLU130	1	0	1	1	1	1	0	1	1	1	8
MsBGLU131	1	0	1	1	1	1	1	0	1	1	8
MsBGLU132	1	1	1	1	1	1	0	1	1	1	9
MsBGLU133	1	1	1	1	1	1	1	1	1	0	9
MsBGLU134	1	1	1	1	1	1	0	1	1	1	9
MsBGLU135	1	1	1	1	1	1	1	1	1	1	10
MsBGLU136	1	1	1	1	1	1	0	1	1	1	9
MsBGLU137	1	1	1	1	1	1	1	1	1	1	10
MsBGLU138	1	1	1	1	1	1	1	1	1	1	10
MsBGLU139	1	1	1	1	1	1	1	1	1	1	10
MsBGLU140	1	0	1	1	1	1	1	1	1	1	9
MsBGLU141	1	1	1	1	1	1	0	1	1	1	9
MsBGLU142	1	1	1	1	1	1	1	1	1	1	10
MsBGLU143	1	0	1	1	1	1	0	1	1	1	8
MsBGLU144	1	1	1	1	1	1	1	1	1	1	10
MsBGLU145	1	1	1	1	1	1	1	1	1	1	10
MsBGLU146	1	1	1	1	1	1	1	1	1	1	10
MsBGLU147	1	1	1	1	1	1	1	1	1	1	10
MsBGLU148	1	1	1	1	1	1	1	1	1	1	10
MsBGLU149	1	1	1	1	1	1	0	1	1	1	9
MsBGLU150	1	1	1	1	1	1	0	1	1	1	9
MsBGLU151	1	1	1	1	1	1	1	1	1	1	10
MsBGLU152	1	1	1	1	1	1	0	1	1	1	9
MsBGLU153	1	1	1	1	1	1	0	1	1	1	9
MsBGLU154	1	1	1	1	1	1	1	1	1	1	10
MsBGLU155	1	1	1	1	1	1	1	1	1	1	10
MsBGLU156	1	1	1	1	1	1	1	1	1	1	10
MsBGLU157	1	1	1	1	1	1	1	1	1	1	10
MsBGLU158	1	0	1	1	1	1	0	1	1	1	8
MsBGLU159	1	0	1	1	1	1	0	1	1	1	8
MsBGLU160	1	0	1	1	1	1	0	1	1	1	8
MsBGLU161	1	1	1	1	1	1	0	1	1	1	9
MsBGLU162	1	1	1	1	0	1	0	1	1	0	7
MsBGLU163	1	1	1	1	0	1	0	1	1	1	8
MsBGLU164	1	1	1	1	1	1	1	1	1	1	10
MsBGLU165	1	1	1	1	0	1	0	1	1	0	7
MsBGLU166	1	1	1	1	1	1	0	1	1	0	8
MsBGLU167	1	1	1	1	1	1	0	1	1	1	9
MsBGLU168	1	1	1	1	0	1	1	1	1	0	8
MsBGLU169	1	1	1	1	1	1	1	1	1	1	10
MsBGLU170	1	1	1	1	1	1	1	1	1	0	9
MsBGLU171	1	1	1	1	1	1	0	1	1	1	9
MsBGLU172	1	1	1	1	1	1	1	1	1	0	9
MsBGLU173	1	1	1	1	1	1	1	1	1	1	10
MsBGLU174	1	1	1	1	1	1	1	1	1	1	10
MsBGLU175	1	1	1	1	1	1	1	1	1	1	10
MsBGLU176	1	1	1	1	1	1	1	1	1	1	10
MsBGLU177	1	1	1	1	1	1	1	1	1	1	10
MsBGLU178	1	1	1	1	1	1	1	1	1	1	10
MsBGLU179	1	1	1	1	1	1	1	1	1	1	10

## Sheet: Table S3
Table S3. Number of homologous gene pairs
Gene_Name1	Position1	Gene_Name2	Position2
MsBGLU1	chr1.2-66283080:66286599	MsBGLU2	chr1.4-70344513:70348051
MsBGLU3	chr2.1-5596179:5601603	MsBGLU14	chr2.2-3978184:3980815
		MsBGLU29	chr2.4-5328269:5334189
MsBGLU5	chr2.1-65559388:65572846	MsBGLU10	chr2.2-62844942:62847776
		MsBGLU19	chr2.3-65308883:65323145
		MsBGLU30	chr2.4-64658434:64673374
MsBGLU6	chr2.1-65507919:65512192	MsBGLU11	chr2.2-62811740:62815987
		MsBGLU20	chr2.3-65210175:65214874
		MsBGLU31	chr2.4-64618324:64622572
MsBGLU8	chr2.1-5820144:5825056	MsBGLU16	chr2.2-4145348:4173043
		MsBGLU28	chr2.4-5479855:5495400
MsBGLU9	chr2.1-51512413:51521764	MsBGLU13	chr2.2-44617840:44619881
MsBGLU10	chr2.2-62844942:62847776	MsBGLU19	chr2.3-65308883:65323145
		MsBGLU30	chr2.4-64658434:64673374
MsBGLU11	chr2.2-62811740:62815987	MsBGLU20	chr2.3-65210175:65214874
		MsBGLU31	chr2.4-64618324:64622572
MsBGLU12	chr2.2-44645641:44654788	MsBGLU24	chr2.3-46905158:46907877
MsBGLU13	chr2.2-44617840:44619881	MsBGLU32	chr2.4-47052522:47061873
MsBGLU14	chr2.2-3978184:3980815	MsBGLU29	chr2.4-5328269:5334189
MsBGLU16	chr2.2-4145348:4173043	MsBGLU21	chr2.3-4856195:4861143
		MsBGLU28	chr2.4-5479855:5495400
MsBGLU19	chr2.3-65308883:65323145	MsBGLU30	chr2.4-64658434:64673374
MsBGLU20	chr2.3-65210175:65214874	MsBGLU31	chr2.4-64618324:64622572
MsBGLU21	chr2.3-4856195:4861143	MsBGLU27	chr2.4-5460760:5468419
MsBGLU24	chr2.3-46905158:46907877	MsBGLU32	chr2.4-47052522:47061873
MsBGLU26	chr2.3-18049059:18056566	MsBGLU33	chr2.4-18033510:18041014
MsBGLU35	chr3.1-17316957:17322503	MsBGLU42	chr3.2-16716499:16721953
		MsBGLU45	chr3.3-18383945:18389402
		MsBGLU54	chr3.4-19231547:19238119
MsBGLU36	chr3.1-24520426:24528485	MsBGLU40	chr3.2-22909260:22926423
		MsBGLU47	chr3.3-24757641:24774747
		MsBGLU51	chr3.4-25558454:25575623
MsBGLU37	chr3.1-24547780:24554068	MsBGLU39	chr3.2-22943182:22952114
		MsBGLU49	chr3.3-24811213:24818446
		MsBGLU50	chr3.4-25589231:25595811
MsBGLU38	chr3.2-20077582:20081580	MsBGLU48	chr3.3-21114835:21118702
		MsBGLU52	chr3.4-22655485:22659376
MsBGLU40	chr3.2-22909260:22926423	MsBGLU47	chr3.3-24757641:24774747
		MsBGLU51	chr3.4-25558454:25575623
MsBGLU42	chr3.2-16716499:16721953	MsBGLU45	chr3.3-18383945:18389402
		MsBGLU54	chr3.4-19231547:19238119
MsBGLU43	chr3.2-16552858:16569202	MsBGLU44	chr3.3-18115416:18120184
		MsBGLU55	chr3.4-19100986:19106815
MsBGLU44	chr3.3-18115416:18120184	MsBGLU55	chr3.4-19100986:19106815
MsBGLU45	chr3.3-18383945:18389402	MsBGLU54	chr3.4-19231547:19238119
MsBGLU47	chr3.3-24757641:24774747	MsBGLU51	chr3.4-25558454:25575623
MsBGLU48	chr3.3-21114835:21118702	MsBGLU52	chr3.4-22655485:22659376
MsBGLU49	chr3.3-24811213:24818446	MsBGLU50	chr3.4-25589231:25595811
MsBGLU56	chr4.1-75379127:75384992	MsBGLU104	chr4.4-78411691:78416287
MsBGLU57	chr4.1-25437824:25441504	MsBGLU88	chr4.2-28016895:28020789
		MsBGLU101	chr4.3-28553583:28557472
		MsBGLU106	chr4.4-30812107:30816000
MsBGLU58	chr4.1-24620449:24626113	MsBGLU80	chr4.2-26581899:26587658
		MsBGLU105	chr4.4-30040127:30045804
		MsBGLU127	chr5.3-31631841:31644413
MsBGLU60	chr4.1-80754014:80756466	MsBGLU77	chr4.2-85977904:85980624
MsBGLU61	chr4.1-80677162:80679900	MsBGLU102	chr4.4-84984923:84991112
MsBGLU62	chr4.1-34656708:34660161	MsBGLU108	chr4.4-39885142:39889463
MsBGLU63	chr4.1-34618609:34622930	MsBGLU85	chr4.2-39403024:39406840
		MsBGLU98	chr4.3-37725455:37729770
MsBGLU65	chr4.1-34557847:34561694	MsBGLU83	chr4.2-39348378:39353027
		MsBGLU96	chr4.3-37640766:37644985
		MsBGLU110	chr4.4-39843931:39848184
MsBGLU66	chr4.1-34548019:34555208	MsBGLU82	chr4.2-39338337:39345461
		MsBGLU95	chr4.3-37630728:37637848
		MsBGLU111	chr4.4-39834168:39841014
MsBGLU68	chr4.1-34312862:34315502	MsBGLU75	chr4.2-38872379:38874985
		MsBGLU93	chr4.3-37422086:37424414
		MsBGLU116	chr4.4-39610560:39612923
MsBGLU69	chr4.1-34298508:34302340	MsBGLU74	chr4.2-38858158:38861452
		MsBGLU92	chr4.3-37396105:37399908
		MsBGLU114	chr4.4-39591150:39594524
MsBGLU70	chr4.1-34279131:34285416	MsBGLU73	chr4.2-38836463:38844202
		MsBGLU91	chr4.3-37372687:37378880
		MsBGLU113	chr4.4-39545330:39552659
MsBGLU71	chr4.1-34242909:34245176	MsBGLU72	chr4.2-38786708:38788979
		MsBGLU89	chr4.3-37323536:37325807
		MsBGLU112	chr4.4-39508567:39510834
MsBGLU72	chr4.2-38786708:38788979	MsBGLU89	chr4.3-37323536:37325807
		MsBGLU112	chr4.4-39508567:39510834
MsBGLU73	chr4.2-38836463:38844202	MsBGLU91	chr4.3-37372687:37378880
		MsBGLU113	chr4.4-39545330:39552659
MsBGLU74	chr4.2-38858158:38861452	MsBGLU92	chr4.3-37396105:37399908
		MsBGLU114	chr4.4-39591150:39594524
MsBGLU75	chr4.2-38872379:38874985	MsBGLU93	chr4.3-37422086:37424414
		MsBGLU116	chr4.4-39610560:39612923
MsBGLU76	chr4.2-38884132:38885819	MsBGLU94	chr4.3-37431775:37434442
		MsBGLU117	chr4.4-39621464:39624047
MsBGLU78	chr4.2-85021462:85027243	MsBGLU119	chr4.4-83839824:83845294
MsBGLU80	chr4.2-26581899:26587658	MsBGLU105	chr4.4-30040127:30045804
MsBGLU82	chr4.2-39338337:39345461	MsBGLU95	chr4.3-37630728:37637848
		MsBGLU111	chr4.4-39834168:39841014
MsBGLU83	chr4.2-39348378:39353027	MsBGLU96	chr4.3-37640766:37644985
		MsBGLU110	chr4.4-39843931:39848184
MsBGLU84	chr4.2-39386557:39392679	MsBGLU109	chr4.4-39869583:39874353
MsBGLU85	chr4.2-39403024:39406840	MsBGLU98	chr4.3-37725455:37729770
		MsBGLU108	chr4.4-39885142:39889463
MsBGLU86	chr4.2-39441233:39444753	MsBGLU99	chr4.3-37741220:37744648
		MsBGLU107	chr4.4-39912922:39917054
MsBGLU88	chr4.2-28016895:28020789	MsBGLU101	chr4.3-28553583:28557472
		MsBGLU106	chr4.4-30812107:30816000
MsBGLU89	chr4.3-37323536:37325807	MsBGLU112	chr4.4-39508567:39510834
MsBGLU91	chr4.3-37372687:37378880	MsBGLU113	chr4.4-39545330:39552659
MsBGLU92	chr4.3-37396105:37399908	MsBGLU114	chr4.4-39591150:39594524
MsBGLU93	chr4.3-37422086:37424414	MsBGLU116	chr4.4-39610560:39612923
MsBGLU94	chr4.3-37431775:37434442	MsBGLU117	chr4.4-39621464:39624047
MsBGLU95	chr4.3-37630728:37637848	MsBGLU111	chr4.4-39834168:39841014
MsBGLU96	chr4.3-37640766:37644985	MsBGLU110	chr4.4-39843931:39848184
MsBGLU97	chr4.3-37668674:37673114	MsBGLU109	chr4.4-39869583:39874353
MsBGLU98	chr4.3-37725455:37729770	MsBGLU108	chr4.4-39885142:39889463
MsBGLU99	chr4.3-37741220:37744648	MsBGLU107	chr4.4-39912922:39917054
MsBGLU101	chr4.3-28553583:28557472	MsBGLU106	chr4.4-30812107:30816000
MsBGLU120	chr5.1-53439199:53442744	MsBGLU122	chr5.2-58321047:58324579
		MsBGLU129	chr5.3-54851185:54854618
		MsBGLU133	chr5.4-53830688:53834093
MsBGLU121	chr5.1-55230324:55236896	MsBGLU123	chr5.2-60382406:60388164
		MsBGLU128	chr5.3-56685841:56691021
		MsBGLU132	chr5.4-62429940:62435740
MsBGLU122	chr5.2-58321047:58324579	MsBGLU129	chr5.3-54851185:54854618
		MsBGLU133	chr5.4-53830688:53834093
MsBGLU125	chr5.2-60371330:60376144	MsBGLU128	chr5.3-56685841:56691021
		MsBGLU132	chr5.4-62429940:62435740
MsBGLU127	chr5.3-31631841:31644413	MsBGLU131	chr5.4-33257256:33267932
MsBGLU128	chr5.3-56685841:56691021	MsBGLU132	chr5.4-62429940:62435740
MsBGLU129	chr5.3-54851185:54854618	MsBGLU133	chr5.4-53830688:53834093
MsBGLU134	chr6.1-69405231:69411283	MsBGLU142	chr6.2-77882300:77887829
		MsBGLU153	chr6.3-72256288:72267475
MsBGLU135	chr6.1-69393118:69398579	MsBGLU150	chr6.3-72210846:72214615
		MsBGLU155	chr6.4-53212283:53218071
MsBGLU136	chr6.1-69381664:69385406	MsBGLU141	chr6.2-77872327:77876079
		MsBGLU149	chr6.3-72194814:72198592
MsBGLU137	chr6.1-69355657:69359903	MsBGLU139	chr6.2-77812317:77816408
		MsBGLU144	chr6.2-77936545:77944022
		MsBGLU148	chr6.3-72186643:72190595
MsBGLU138	chr6.1-71626449:71630908	MsBGLU145	chr6.2-79041424:79045952
		MsBGLU147	chr6.3-74280954:74285422
		MsBGLU154	chr6.4-53935796:53945731
MsBGLU139	chr6.2-77812317:77816408	MsBGLU148	chr6.3-72186643:72190595
MsBGLU140	chr6.2-77851156:77862951	MsBGLU155	chr6.4-53212283:53218071
MsBGLU142	chr6.2-77882300:77887829	MsBGLU151	chr6.3-72223010:72228684
MsBGLU144	chr6.2-77936545:77944022	MsBGLU153	chr6.3-72256288:72267475
MsBGLU145	chr6.2-79041424:79045952	MsBGLU147	chr6.3-74280954:74285422
		MsBGLU154	chr6.4-53935796:53945731
MsBGLU147	chr6.3-74280954:74285422	MsBGLU154	chr6.4-53935796:53945731
MsBGLU157	chr7.1-56747937:56753535	MsBGLU160	chr7.2-57090538:57094131
MsBGLU161	chr7.2-34817439:34820864	MsBGLU167	chr7.3-36330379:36339779
MsBGLU162	chr7.2-34842883:34845650	MsBGLU168	chr7.3-36304229:36309888
MsBGLU168	chr7.3-36304229:36309888	MsBGLU172	chr7.4-34651330:34654509
MsBGLU174	chr8.1-2142337:2147901	MsBGLU177	chr8.2-3279926:3284439
MsBGLU177	chr8.2-3279926:3284439	MsBGLU175	chr8.2-3509903:3520108
MsBGLU1	MS.gene20732.t1	chr1.2	4	Segmental
MsBGLU2	MS.gene07214.t1	chr1.4	4	Segmental
MsBGLU3	MS.gene98716.t1	chr2.1	4	Segmental
MsBGLU4	MS.gene002906.t1	chr2.1	2	Proximal
MsBGLU5	MS.gene002910.t1	chr2.1	4	Segmental
MsBGLU6	MS.gene002914.t1	chr2.1	4	Segmental
MsBGLU7	MS.gene031404.t1	chr2.1	2	Proximal
MsBGLU8	MS.gene032138.t1	chr2.1	4	Segmental
MsBGLU9	MS.gene065339.t1	chr2.1	4	Segmental
MsBGLU10	MS.gene01870.t1	chr2.2	4	Segmental
MsBGLU11	MS.gene01872.t1	chr2.2	4	Segmental
MsBGLU12	MS.gene025288.t1	chr2.2	4	Segmental
MsBGLU13	MS.gene025290.t1	chr2.2	4	Segmental
MsBGLU14	MS.gene052021.t1	chr2.2	4	Segmental
MsBGLU15	MS.gene052031.t1	chr2.2	4	Segmental
MsBGLU16	MS.gene052032.t1	chr2.2	4	Segmental
MsBGLU17	MS.gene059848.t1	chr2.2	1	Dispersed
MsBGLU18	MS.gene00856.t1	chr2.3	2	Proximal
MsBGLU19	MS.gene00859.t1	chr2.3	4	Segmental
MsBGLU20	MS.gene01010.t1	chr2.3	4	Segmental
MsBGLU21	MS.gene78357.t1	chr2.3	4	Segmental
MsBGLU22	MS.gene032156.t1	chr2.3	2	Proximal
MsBGLU23	MS.gene032157.t1	chr2.3	1	Dispersed
MsBGLU24	MS.gene037129.t1	chr2.3	4	Segmental
MsBGLU25	MS.gene068783.t1	chr2.3	2	Proximal
MsBGLU26	MS.gene068786.t1	chr2.3	4	Segmental
MsBGLU27	MS.gene31061.t1	chr2.4	4	Segmental
MsBGLU28	MS.gene31062.t1	chr2.4	4	Segmental
MsBGLU29	MS.gene032154.t1	chr2.4	4	Segmental
MsBGLU30	MS.gene047952.t1	chr2.4	4	Segmental
MsBGLU31	MS.gene047955.t1	chr2.4	4	Segmental
MsBGLU32	MS.gene057437.t1	chr2.4	4	Segmental
MsBGLU33	MS.gene065185.t1	chr2.4	4	Segmental
MsBGLU34	MS.gene065187.t1	chr2.4	2	Proximal
MsBGLU35	MS.gene79359.t1	chr3.1	4	Segmental
MsBGLU36	MS.gene000031.t1	chr3.1	4	Segmental
MsBGLU37	MS.gene000032.t1	chr3.1	4	Segmental
MsBGLU38	MS.gene60477.t1	chr3.2	4	Segmental
MsBGLU39	MS.gene63663.t1	chr3.2	4	Segmental
MsBGLU40	MS.gene63664.t1	chr3.2	4	Segmental
MsBGLU41	MS.gene83788.t1	chr3.2	4	Segmental
MsBGLU42	MS.gene83789.t1	chr3.2	4	Segmental
MsBGLU43	MS.gene83794.t1	chr3.2	4	Segmental
MsBGLU44	MS.gene28248.t1	chr3.3	4	Segmental
MsBGLU45	MS.gene28254.t1	chr3.3	4	Segmental
MsBGLU46	MS.gene28255.t1	chr3.3	4	Segmental
MsBGLU47	MS.gene46597.t1	chr3.3	4	Segmental
MsBGLU48	MS.gene46779.t1	chr3.3	4	Segmental
MsBGLU49	MS.gene070468.t1	chr3.3	4	Segmental
MsBGLU50	MS.gene77864.t1	chr3.4	4	Segmental
MsBGLU51	MS.gene77865.t1	chr3.4	4	Segmental
MsBGLU52	MS.gene86720.t1	chr3.4	4	Segmental
MsBGLU53	MS.gene93584.t1	chr3.4	3	Tandem
MsBGLU54	MS.gene93585.t1	chr3.4	4	Segmental
MsBGLU55	MS.gene93590.t1	chr3.4	4	Segmental
MsBGLU56	MS.gene87551.t1	chr4.1	4	Segmental
MsBGLU57	MS.gene006777.t1	chr4.1	4	Segmental
MsBGLU58	MS.gene006844.t1	chr4.1	4	Segmental
MsBGLU59	MS.gene037446.t1	chr4.1	4	Segmental
MsBGLU60	MS.gene037448.t1	chr4.1	4	Segmental
MsBGLU61	MS.gene037450.t1	chr4.1	4	Segmental
MsBGLU62	MS.gene056347.t1	chr4.1	4	Segmental
MsBGLU63	MS.gene056348.t1	chr4.1	4	Segmental
MsBGLU64	MS.gene056349.t1	chr4.1	2	Proximal
MsBGLU65	MS.gene056351.t1	chr4.1	4	Segmental
MsBGLU66	MS.gene056352.t1	chr4.1	4	Segmental
MsBGLU67	MS.gene056359.t1	chr4.1	1	Dispersed
MsBGLU68	MS.gene056360.t1	chr4.1	4	Segmental
MsBGLU69	MS.gene056361.t1	chr4.1	4	Segmental
MsBGLU70	MS.gene056362.t1	chr4.1	4	Segmental
MsBGLU71	MS.gene056365.t1	chr4.1	4	Segmental
MsBGLU72	MS.gene28352.t1	chr4.2	4	Segmental
MsBGLU73	MS.gene28355.t1	chr4.2	4	Segmental
MsBGLU74	MS.gene28357.t1	chr4.2	4	Segmental
MsBGLU75	MS.gene28358.t1	chr4.2	4	Segmental
MsBGLU76	MS.gene28359.t1	chr4.2	4	Segmental
MsBGLU77	MS.gene33492.t1	chr4.2	4	Segmental
MsBGLU78	MS.gene70070.t1	chr4.2	4	Segmental
MsBGLU79	MS.gene70075.t1	chr4.2	2	Proximal
MsBGLU80	MS.gene82370.t1	chr4.2	4	Segmental
MsBGLU81	MS.gene89894.t1	chr4.2	3	Tandem
MsBGLU82	MS.gene003909.t1	chr4.2	4	Segmental
MsBGLU83	MS.gene003910.t1	chr4.2	4	Segmental
MsBGLU84	MS.gene003914.t1	chr4.2	4	Segmental
MsBGLU85	MS.gene003915.t1	chr4.2	4	Segmental
MsBGLU86	MS.gene003916.t1	chr4.2	4	Segmental
MsBGLU87	MS.gene003918.t1	chr4.2	2	Proximal
MsBGLU88	MS.gene031517.t1	chr4.2	4	Segmental
MsBGLU89	MS.gene54570.t1	chr4.3	4	Segmental
MsBGLU90	MS.gene54571.t1	chr4.3	3	Tandem
MsBGLU91	MS.gene54574.t1	chr4.3	4	Segmental
MsBGLU92	MS.gene54575.t1	chr4.3	4	Segmental
MsBGLU93	MS.gene54576.t1	chr4.3	4	Segmental
MsBGLU94	MS.gene54577.t1	chr4.3	4	Segmental
MsBGLU95	MS.gene54584.t1	chr4.3	4	Segmental
MsBGLU96	MS.gene54585.t1	chr4.3	4	Segmental
MsBGLU97	MS.gene54587.t1	chr4.3	4	Segmental
MsBGLU98	MS.gene54590.t1	chr4.3	4	Segmental
MsBGLU99	MS.gene54591.t1	chr4.3	4	Segmental
MsBGLU100	MS.gene54593.t1	chr4.3	2	Proximal
MsBGLU101	MS.gene96802.t1	chr4.3	4	Segmental
MsBGLU102	MS.gene47838.t1	chr4.4	4	Segmental
MsBGLU103	MS.gene47841.t1	chr4.4	2	Proximal
MsBGLU104	MS.gene50342.t1	chr4.4	4	Segmental
MsBGLU105	MS.gene56477.t1	chr4.4	4	Segmental
MsBGLU106	MS.gene56548.t1	chr4.4	4	Segmental
MsBGLU107	MS.gene57365.t1	chr4.4	4	Segmental
MsBGLU108	MS.gene57366.t1	chr4.4	4	Segmental
MsBGLU109	MS.gene57367.t1	chr4.4	4	Segmental
MsBGLU110	MS.gene57369.t1	chr4.4	4	Segmental
MsBGLU111	MS.gene57370.t1	chr4.4	4	Segmental
MsBGLU112	MS.gene003897.t1	chr4.4	4	Segmental
MsBGLU113	MS.gene003900.t1	chr4.4	4	Segmental
MsBGLU114	MS.gene003902.t1	chr4.4	4	Segmental
MsBGLU115	MS.gene003903.t1	chr4.4	2	Proximal
MsBGLU116	MS.gene003904.t1	chr4.4	4	Segmental
MsBGLU117	MS.gene003905.t1	chr4.4	4	Segmental
MsBGLU118	MS.gene052737.t1	chr4.4	4	Segmental
MsBGLU119	MS.gene057832.t1	chr4.4	4	Segmental
MsBGLU120	MS.gene43708.t1	chr5.1	4	Segmental
MsBGLU121	MS.gene57012.t1	chr5.1	4	Segmental
MsBGLU122	MS.gene44818.t1	chr5.2	4	Segmental
MsBGLU123	MS.gene50186.t1	chr5.2	4	Segmental
MsBGLU124	MS.gene50187.t1	chr5.2	3	Tandem
MsBGLU125	MS.gene53991.t1	chr5.2	4	Segmental
MsBGLU126	MS.gene55394.t1	chr5.3	2	Proximal
MsBGLU127	MS.gene99681.t1	chr5.3	4	Segmental
MsBGLU128	MS.gene009827.t1	chr5.3	4	Segmental
MsBGLU129	MS.gene009969.t1	chr5.3	4	Segmental
MsBGLU130	MS.gene50185.t1	chr5.4	3	Tandem
MsBGLU131	MS.gene53179.t1	chr5.4	4	Segmental
MsBGLU132	MS.gene54189.t1	chr5.4	4	Segmental
MsBGLU133	MS.gene88690.t1	chr5.4	4	Segmental
MsBGLU134	MS.gene57805.t1	chr6.1	4	Segmental
MsBGLU135	MS.gene57806.t1	chr6.1	4	Segmental
MsBGLU136	MS.gene57807.t1	chr6.1	4	Segmental
MsBGLU137	MS.gene57809.t1	chr6.1	4	Segmental
MsBGLU138	MS.gene58913.t1	chr6.1	4	Segmental
MsBGLU139	MS.gene05237.t1	chr6.2	4	Segmental
MsBGLU140	MS.gene05238.t1	chr6.2	4	Segmental
MsBGLU141	MS.gene05240.t1	chr6.2	4	Segmental
MsBGLU142	MS.gene05241.t1	chr6.2	4	Segmental
MsBGLU143	MS.gene05242.t1	chr6.2	3	Tandem
MsBGLU144	MS.gene05244.t1	chr6.2	4	Segmental
MsBGLU145	MS.gene58871.t1	chr6.2	4	Segmental
MsBGLU146	MS.gene58873.t1	chr6.2	2	Proximal
MsBGLU147	MS.gene05298.t1	chr6.3	4	Segmental
MsBGLU148	MS.gene37746.t1	chr6.3	4	Segmental
MsBGLU149	MS.gene37747.t1	chr6.3	4	Segmental
MsBGLU150	MS.gene37749.t1	chr6.3	4	Segmental
MsBGLU151	MS.gene37750.t1	chr6.3	4	Segmental
MsBGLU152	MS.gene37751.t1	chr6.3	3	Tandem
MsBGLU153	MS.gene37753.t1	chr6.3	4	Segmental
MsBGLU154	MS.gene81847.t1	chr6.4	4	Segmental
MsBGLU155	MS.gene069480.t1	chr6.4	4	Segmental
MsBGLU156	MS.gene069484.t1	chr6.4	4	Segmental
MsBGLU157	MS.gene96427.t1	chr7.1	4	Segmental
MsBGLU158	MS.gene011013.t1	chr7.1	4	Segmental
MsBGLU159	MS.gene011014.t1	chr7.1	4	Segmental
MsBGLU160	MS.gene20119.t1	chr7.2	4	Segmental
MsBGLU161	MS.gene77367.t1	chr7.2	4	Segmental
MsBGLU162	MS.gene77368.t1	chr7.2	4	Segmental
MsBGLU163	MS.gene051253.t1	chr7.2	4	Segmental
MsBGLU164	MS.gene051255.t1	chr7.2	2	Proximal
MsBGLU165	MS.gene069067.t1	chr7.2	3	Tandem
MsBGLU166	MS.gene069068.t1	chr7.2	3	Tandem
MsBGLU167	MS.gene94680.t1	chr7.3	4	Segmental
MsBGLU168	MS.gene94682.t1	chr7.3	4	Segmental
MsBGLU169	MS.gene051273.t1	chr7.3	4	Segmental
MsBGLU170	MS.gene66868.t1	chr7.4	3	Tandem
MsBGLU171	MS.gene95620.t1	chr7.4	2	Proximal
MsBGLU172	MS.gene95623.t1	chr7.4	4	Segmental
MsBGLU173	MS.gene012612.t1	chr8.1	3	Tandem
MsBGLU174	MS.gene012613.t1	chr8.1	4	Segmental
MsBGLU175	MS.gene33530.t1	chr8.2	4	Segmental
MsBGLU176	MS.gene62057.t1	chr8.2	2	Proximal
MsBGLU177	MS.gene042245.t1	chr8.2	4	Segmental
MsBGLU178	MS.gene042246.t1	chr8.2	3	Tandem
MsBGLU179	MS.gene042247.t1	chr8.2	3	Tandem

## Sheet: Table S4
Table S4. One-to-one orthologous relationships between M.sativa, A. thaliana, G.max and M.truncatula
	Gene_Name	Chromosome	Gene_ID	Gene_ID
M.sativa vs A. thaliana	MsBGLU1	chr1.2	MS.gene20732.t1	AT1G02850.1
M.sativa vs A. thaliana	MsBGLU1	chr1.2	MS.gene20732.t1	AT3G62740.1
M.sativa vs A. thaliana	MsBGLU2	chr1.4	MS.gene07214.t1	AT1G02850.1
M.sativa vs A. thaliana	MsBGLU10	chr2.2	MS.gene01870.t1	AT1G61810.5
M.sativa vs A. thaliana	MsBGLU11	chr2.2	MS.gene01872.t1	AT4G21760.2
M.sativa vs A. thaliana	MsBGLU20	chr2.3	MS.gene01010.t1	AT1G61810.1
M.sativa vs A. thaliana	MsBGLU20	chr2.3	MS.gene01010.t1	AT4G21760.2
M.sativa vs A. thaliana	MsBGLU28	chr2.4	MS.gene31062.t1	AT3G20780.1
M.sativa vs A. thaliana	MsBGLU101	chr4.3	MS.gene96802.t1	AT5G54570.1
M.sativa vs A. thaliana	MsBGLU105	chr4.4	MS.gene56477.t1	AT1G26560.1
M.sativa vs A. thaliana	MsBGLU106	chr4.4	MS.gene56548.t1	AT5G54570.1
M.sativa vs A. thaliana	MsBGLU131	chr5.4	MS.gene53179.t1	AT1G26560.1
M.sativa vs G.max	MsBGLU1	chr1.2	MS.gene20732.t1	Glyma.02G018700.1.p
M.sativa vs G.max	MsBGLU1	chr1.2	MS.gene20732.t1	Glyma.02G155701.1.p
M.sativa vs G.max	MsBGLU2	chr1.4	MS.gene07214.t1	Glyma.02G018700.1.p
M.sativa vs G.max	MsBGLU2	chr1.4	MS.gene07214.t1	Glyma.02G155701.1.p
M.sativa vs G.max	MsBGLU11	chr2.2	MS.gene01872.t1	Glyma.07G258600.3.p
M.sativa vs G.max	MsBGLU11	chr2.2	MS.gene01872.t1	Glyma.15G106000.1.p
M.sativa vs G.max	MsBGLU19	chr2.3	MS.gene00859.t1	Glyma.13G206700.1.p
M.sativa vs G.max	MsBGLU19	chr2.3	MS.gene00859.t1	Glyma.15G105900.1.p
M.sativa vs G.max	MsBGLU20	chr2.3	MS.gene01010.t1	Glyma.07G258600.3.p
M.sativa vs G.max	MsBGLU20	chr2.3	MS.gene01010.t1	Glyma.07G258600.3.p
M.sativa vs G.max	MsBGLU21	chr2.3	MS.gene78357.t1	Glyma.13G343000.5.p
M.sativa vs G.max	MsBGLU21	chr2.3	MS.gene78357.t1	Glyma.15G031300.3.p
M.sativa vs G.max	MsBGLU27	chr2.4	MS.gene31061.t1	Glyma.13G343000.5.p
M.sativa vs G.max	MsBGLU27	chr2.4	MS.gene31061.t1	Glyma.13G343000.5.p
M.sativa vs G.max	MsBGLU28	chr2.4	MS.gene31062.t1	Glyma.13G342900.1.p
M.sativa vs G.max	MsBGLU35	chr3.1	MS.gene79359.t1	Glyma.08G150400.3.p
M.sativa vs G.max	MsBGLU36	chr3.1	MS.gene000031.t1	Glyma.11G159857.2.p
M.sativa vs G.max	MsBGLU40	chr3.2	MS.gene63664.t1	Glyma.11G159857.2.p
M.sativa vs G.max	MsBGLU42	chr3.3	MS.gene28248.t1	Glyma.08G150400.3.p
M.sativa vs G.max	MsBGLU44	chr3.3	MS.gene28254.t1	Glyma.08G150100.3.p
M.sativa vs G.max	MsBGLU45	chr3.3	MS.gene28254.t1	Glyma.08G150400.3.p
M.sativa vs G.max	MsBGLU45	chr3.3	MS.gene28254.t1	Glyma.15G270900.3.p
M.sativa vs G.max	MsBGLU51	chr3.4	MS.gene77865.t1	Glyma.11G159857.2.p
M.sativa vs G.max	MsBGLU54	chr3.4	MS.gene93585.t1	Glyma.08G150400.3.p
M.sativa vs G.max	MsBGLU55	chr3.4	MS.gene93590.t1	Glyma.08G150100.3.p
M.sativa vs G.max	MsBGLU55	chr3.4	MS.gene93590.t1	Glyma.08G150100.3.p
M.sativa vs G.max	MsBGLU56	chr4.1	MS.gene87551.t1	Glyma.12G240000.1.p
M.sativa vs G.max	MsBGLU73	chr4.2	MS.gene28355.t1	Glyma.11G129200.2.p
M.sativa vs G.max	MsBGLU73	chr4.2	MS.gene28355.t1	Glyma.11G129200.2.p
M.sativa vs G.max	MsBGLU76	chr4.2	MS.gene28359.t1	Glyma.11G129366.1.p
M.sativa vs G.max	MsBGLU76	chr4.2	MS.gene28359.t1	Glyma.12G054100.2.p
M.sativa vs G.max	MsBGLU80	chr4.2	MS.gene82370.t1	Glyma.01G057200.1.p
M.sativa vs G.max	MsBGLU80	chr4.2	MS.gene82370.t1	Glyma.01G057200.1.p
M.sativa vs G.max	MsBGLU91	chr4.3	MS.gene54574.t1	Glyma.11G129200.2.p
M.sativa vs G.max	MsBGLU91	chr4.3	MS.gene54574.t1	Glyma.12G053800.1.p
M.sativa vs G.max	MsBGLU94	chr4.3	MS.gene54577.t1	Glyma.11G129366.1.p
M.sativa vs G.max	MsBGLU94	chr4.3	MS.gene54577.t1	Glyma.11G129366.1.p
M.sativa vs G.max	MsBGLU95	chr4.3	MS.gene54584.t1	Glyma.12G054400.1.p
M.sativa vs G.max	MsBGLU95	chr4.3	MS.gene54584.t1	Glyma.15G031300.3.p
M.sativa vs G.max	MsBGLU96	chr4.3	MS.gene54585.t1	Glyma.12G054600.1.p
M.sativa vs G.max	MsBGLU96	chr4.3	MS.gene54585.t1	Glyma.12G054600.1.p
M.sativa vs G.max	MsBGLU99	chr4.3	MS.gene54591.t1	Glyma.11G130000.3.p
M.sativa vs G.max	MsBGLU101	chr4.3	MS.gene96802.t1	Glyma.06G263100.4.p
M.sativa vs G.max	MsBGLU105	chr4.4	MS.gene56477.t1	Glyma.01G057200.1.p
M.sativa vs G.max	MsBGLU105	chr4.4	MS.gene56477.t1	Glyma.01G057200.1.p
M.sativa vs G.max	MsBGLU106	chr4.4	MS.gene56548.t1	Glyma.06G263100.4.p
M.sativa vs G.max	MsBGLU109	chr4.4	MS.gene57367.t1	Glyma.11G130100.3.p
M.sativa vs G.max	MsBGLU110	chr4.4	MS.gene57369.t1	Glyma.11G130100.1.p
M.sativa vs G.max	MsBGLU110	chr4.4	MS.gene57369.t1	Glyma.15G031400.10.p
M.sativa vs G.max	MsBGLU110	chr4.4	MS.gene57369.t1	Glyma.12G054600.1.p
M.sativa vs G.max	MsBGLU111	chr4.4	MS.gene57370.t1	Glyma.11G130000.3.p
M.sativa vs G.max	MsBGLU111	chr4.4	MS.gene57370.t1	Glyma.12G054400.1.p
M.sativa vs G.max	MsBGLU127	chr5.3	MS.gene99681.t1	Glyma.01G057200.1.p
M.sativa vs G.max	MsBGLU127	chr5.3	MS.gene99681.t1	Glyma.01G057200.1.p
M.sativa vs G.max	MsBGLU131	chr5.4	MS.gene53179.t1	Glyma.01G057200.1.p
M.sativa vs G.max	MsBGLU131	chr5.4	MS.gene53179.t1	Glyma.20G026300.1.p
M.sativa vs G.max	MsBGLU138	chr6.1	MS.gene58913.t1	Glyma.09G178100.1.p
M.sativa vs G.max	MsBGLU147	chr6.3	MS.gene05298.t1	Glyma.09G178100.1.p
M.sativa vs G.max	MsBGLU153	chr6.3	MS.gene37753.t1	Glyma.09G162200.1.p
M.sativa vs G.max	MsBGLU161	chr7.2	MS.gene77367.t1	Glyma.07G151800.1.p
M.sativa vs G.max	MsBGLU167	chr7.3	MS.gene94680.t1	Glyma.07G151900.4.p
M.sativa vs G.max	MsBGLU172	chr7.4	MS.gene95623.t1	Glyma.07G151800.1.p
M.sativa vs G.max	MsBGLU175	chr8.2	MS.gene33530.t1	Glyma.07G258600.3.p
M.sativa vs M.truncatula	MsBGLU1	chr1.2	MS.gene20732.t1	Medtr1g088610.1
M.sativa vs M.truncatula	MsBGLU2	chr1.4	MS.gene07214.t1	Medtr1g088610.1
M.sativa vs M.truncatula	MsBGLU3	chr2.1	MS.gene98716.t1	Medtr2g098520.1
M.sativa vs M.truncatula	MsBGLU3	chr2.1	MS.gene98716.t1	Medtr2g098790.1
M.sativa vs M.truncatula	MsBGLU10	chr2.2	MS.gene01870.t1	Medtr2g022710.2
M.sativa vs M.truncatula	MsBGLU11	chr2.2	MS.gene01872.t1	Medtr2g022760.1
M.sativa vs M.truncatula	MsBGLU11	chr2.2	MS.gene01872.t1	Medtr4g131800.1
M.sativa vs M.truncatula	MsBGLU19	chr2.3	MS.gene00859.t1	Medtr2g022700.1
M.sativa vs M.truncatula	MsBGLU20	chr2.3	MS.gene01010.t1	Medtr2g022760.1
M.sativa vs M.truncatula	MsBGLU20	chr2.3	MS.gene01010.t1	Medtr4g131800.1
M.sativa vs M.truncatula	MsBGLU21	chr2.3	MS.gene78357.t1	Medtr2g098520.1
M.sativa vs M.truncatula	MsBGLU27	chr2.4	MS.gene31061.t1	Medtr2g098520.1
M.sativa vs M.truncatula	MsBGLU28	chr2.4	MS.gene31062.t1	Medtr2g098510.1
M.sativa vs M.truncatula	MsBGLU35	chr3.1	MS.gene79359.t1	Medtr3g026400.1
M.sativa vs M.truncatula	MsBGLU36	chr3.1	MS.gene000031.t1	Medtr3g033790.1
M.sativa vs M.truncatula	MsBGLU38	chr3.2	MS.gene60477.t1	Medtr3g028720.1
M.sativa vs M.truncatula	MsBGLU40	chr3.2	MS.gene63664.t1	Medtr3g033790.1
M.sativa vs M.truncatula	MsBGLU42	chr3.2	MS.gene83789.t1	Medtr3g026400.1
M.sativa vs M.truncatula	MsBGLU43	chr3.2	MS.gene83794.t1	Medtr3g026280.1
M.sativa vs M.truncatula	MsBGLU44	chr3.3	MS.gene28248.t1	Medtr3g026280.1
M.sativa vs M.truncatula	MsBGLU45	chr3.3	MS.gene28254.t1	Medtr3g026400.1
M.sativa vs M.truncatula	MsBGLU47	chr3.3	MS.gene46597.t1	Medtr3g033790.1
M.sativa vs M.truncatula	MsBGLU48	chr3.3	MS.gene46779.t1	Medtr3g028720.1
M.sativa vs M.truncatula	MsBGLU51	chr3.4	MS.gene77865.t1	Medtr3g033790.1
M.sativa vs M.truncatula	MsBGLU52	chr3.4	MS.gene86720.t1	Medtr3g028720.1
M.sativa vs M.truncatula	MsBGLU54	chr3.4	MS.gene93585.t1	Medtr3g026400.1
M.sativa vs M.truncatula	MsBGLU55	chr3.4	MS.gene93590.t1	Medtr3g026280.1
M.sativa vs M.truncatula	MsBGLU56	chr4.1	MS.gene87551.t1	Medtr4g023000.1
M.sativa vs M.truncatula	MsBGLU72	chr4.2	MS.gene28352.t1	Medtr4g067040.1
M.sativa vs M.truncatula	MsBGLU73	chr4.2	MS.gene28355.t1	Medtr4g066640.1
M.sativa vs M.truncatula	MsBGLU74	chr4.2	MS.gene28357.t1	Medtr4g066630.3
M.sativa vs M.truncatula	MsBGLU76	chr4.2	MS.gene28359.t1	Medtr4g066580.2
M.sativa vs M.truncatula	MsBGLU78	chr4.2	MS.gene70070.t1	Medtr4g016920.2
M.sativa vs M.truncatula	MsBGLU80	chr4.2	MS.gene82370.t1	Medtr4g083000.1
M.sativa vs M.truncatula	MsBGLU80	chr4.2	MS.gene82370.t1	Medtr5g044000.1
M.sativa vs M.truncatula	MsBGLU89	chr4.3	MS.gene54570.t1	Medtr4g067040.1
M.sativa vs M.truncatula	MsBGLU91	chr4.3	MS.gene54574.t1	Medtr4g066640.1
M.sativa vs M.truncatula	MsBGLU92	chr4.3	MS.gene54575.t1	Medtr4g066630.3
M.sativa vs M.truncatula	MsBGLU94	chr4.3	MS.gene54577.t1	Medtr4g066580.2
M.sativa vs M.truncatula	MsBGLU95	chr4.3	MS.gene54584.t1	Medtr4g066340.1
M.sativa vs M.truncatula	MsBGLU96	chr4.3	MS.gene54585.t1	Medtr2g098520.1
M.sativa vs M.truncatula	MsBGLU96	chr4.3	MS.gene54585.t1	Medtr4g066280.1
M.sativa vs M.truncatula	MsBGLU98	chr4.3	MS.gene54590.t1	Medtr4g066210.1
M.sativa vs M.truncatula	MsBGLU101	chr4.3	MS.gene96802.t1	Medtr4g081530.1
M.sativa vs M.truncatula	MsBGLU102	chr4.4	MS.gene47838.t1	Medtr4g015420.1
M.sativa vs M.truncatula	MsBGLU104	chr4.4	MS.gene50342.t1	Medtr4g023000.1
M.sativa vs M.truncatula	MsBGLU105	chr4.4	MS.gene56477.t1	Medtr4g083000.1
M.sativa vs M.truncatula	MsBGLU105	chr4.4	MS.gene56477.t1	Medtr4g083000.1
M.sativa vs M.truncatula	MsBGLU106	chr4.4	MS.gene56548.t1	Medtr4g081530.1
M.sativa vs M.truncatula	MsBGLU108	chr4.4	MS.gene57366.t1	Medtr4g066240.3
M.sativa vs M.truncatula	MsBGLU110	chr4.4	MS.gene57369.t1	Medtr2g098520.1
M.sativa vs M.truncatula	MsBGLU110	chr4.4	MS.gene57369.t1	Medtr2g098520.1
M.sativa vs M.truncatula	MsBGLU111	chr4.4	MS.gene57370.t1	Medtr2g098790.1
M.sativa vs M.truncatula	MsBGLU111	chr4.4	MS.gene57370.t1	Medtr4g066340.1
M.sativa vs M.truncatula	MsBGLU120	chr5.1	MS.gene43708.t1	Medtr5g068740.1
M.sativa vs M.truncatula	MsBGLU121	chr5.1	MS.gene57012.t1	Medtr5g071520.1
M.sativa vs M.truncatula	MsBGLU122	chr5.2	MS.gene44818.t1	Medtr5g068740.1
M.sativa vs M.truncatula	MsBGLU125	chr5.2	MS.gene53991.t1	Medtr5g071520.1
M.sativa vs M.truncatula	MsBGLU127	chr5.3	MS.gene99681.t1	Medtr4g083000.1
M.sativa vs M.truncatula	MsBGLU127	chr5.3	MS.gene99681.t1	Medtr4g083000.1
M.sativa vs M.truncatula	MsBGLU131	chr5.4	MS.gene53179.t1	Medtr4g083000.1
M.sativa vs M.truncatula	MsBGLU131	chr5.4	MS.gene53179.t1	Medtr5g044000.1
M.sativa vs M.truncatula	MsBGLU132	chr5.4	MS.gene54189.t1	Medtr5g071520.1
M.sativa vs M.truncatula	MsBGLU133	chr5.4	MS.gene88690.t1	Medtr5g068740.1
M.sativa vs M.truncatula	MsBGLU136	chr6.1	MS.gene57807.t1	Medtr6g078450.2
M.sativa vs M.truncatula	MsBGLU137	chr6.1	MS.gene57809.t1	Medtr6g078330.1
M.sativa vs M.truncatula	MsBGLU139	chr6.2	MS.gene05237.t1	Medtr6g078330.1
M.sativa vs M.truncatula	MsBGLU148	chr6.3	MS.gene37746.t1	Medtr6g078330.1
M.sativa vs M.truncatula	MsBGLU153	chr6.3	MS.gene37753.t1	Medtr6g078430.1
M.sativa vs M.truncatula	MsBGLU161	chr7.2	MS.gene77367.t1	Medtr7g068900.1
M.sativa vs M.truncatula	MsBGLU168	chr7.3	MS.gene94682.t1	Medtr7g068900.1
M.sativa vs M.truncatula	MsBGLU172	chr7.4	MS.gene95623.t1	Medtr7g068900.1
M.sativa vs M.truncatula	MsBGLU175	chr8.2	MS.gene33530.t1	Medtr2g022710.1
M.sativa vs M.truncatula	MsBGLU175	chr8.2	MS.gene33530.t1	Medtr4g131800.1
M.sativa vs M.truncatula	MsBGLU176	chr8.2	MS.gene62057.t1	Medtr2g022760.1
M.sativa vs M.truncatula	MsBGLU176	chr8.2	MS.gene62057.t1	Medtr4g131800.1

## Sheet: Table S5
Table S5. The BGLU protein sequence in Medicago sativa
Seq_1	Seq_2	Ka	Ks	Ka/Ks	EffectiveLen	AverageS-sites	AverageN-sites	cN	cS	pN	pS	Note
MS.gene20732.t1	MS.gene07214.t1	0.0119372	0.0223793	0.533402	1545	362.833	1182.17	14	8	0.0118427	0.0220487
MS.gene002914.t1	MS.gene01872.t1	0.00888649	0.0128422	0.691977	1542	353.417	1188.58	10.5	4.5	0.00883405	0.0127328
MS.gene002910.t1	MS.gene01870.t1	0.0166142	0.0261502	0.635337	1296	291.833	1004.17	16.5	7.5	0.0164315	0.0256996
MS.gene98716.t1	MS.gene052021.t1	0.00483191	0.024147	0.200104	1083	252.5	830.5	4	6	0.00481638	0.0237624
MS.gene032138.t1	MS.gene052032.t1	0.0125234	0.0386871	0.32371	1365	318.25	1046.75	13	12	0.0124194	0.0377062
MS.gene065339.t1	MS.gene025290.t1	0.116488	0.242487	0.48039	1008	234.083	773.917	83.5	48.5	0.107893	0.207191
MS.gene002914.t1	MS.gene01010.t1	0.0262147	0.038983	0.672465	1470	337.833	1132.17	29.1667	12.8333	0.0257618	0.0379872
MS.gene002910.t1	MS.gene00859.t1	0.00957387	0.052195	0.183425	1908	436.333	1471.67	14	22	0.00951302	0.0504202
MS.gene98716.t1	MS.gene032154.t1	0.00253629	0.0282919	0.0896471	1545	360.167	1184.83	3	10	0.002532	0.0277649
MS.gene032138.t1	MS.gene31062.t1	0.00382868	0.0127021	0.301421	1365	317.583	1047.42	4	4	0.00381892	0.0125951
MS.gene002914.t1	MS.gene047955.t1	0.0165115	0.0293714	0.562162	1563	358.75	1204.25	19.6667	10.3333	0.016331	0.0288037
MS.gene002910.t1	MS.gene047952.t1	0.12355	0.163224	0.756934	1722	392	1330	151.5	57.5	0.11391	0.146684
MS.gene01872.t1	MS.gene01010.t1	0.0102383	0.0104871	0.97628	1467	336.083	1130.92	11.5	3.5	0.0101687	0.0104141
MS.gene01870.t1	MS.gene00859.t1	0.0135569	0.0262112	0.517217	1296	291.167	1004.83	13.5	7.5	0.0134351	0.0257584
MS.gene052032.t1	MS.gene78357.t1	0.0482898	0.0941028	0.51316	1506	349.583	1156.42	54.0833	30.9167	0.046768	0.0884386
MS.gene025288.t1	MS.gene037129.t1	0.002228	0.0229903	0.0969104	1164	265	899	2	6	0.00222469	0.0226415
MS.gene01872.t1	MS.gene047955.t1	0.00166436	0.00280636	0.593065	1560	357	1203	2	1	0.00166251	0.00280112
MS.gene01870.t1	MS.gene047952.t1	0.00851286	0.00171527	4.963	1296	291.833	1004.17	8.5	0.5	0.00846473	0.00171331
MS.gene052021.t1	MS.gene032154.t1	0.00604476	0.0282481	0.213988	1083	252.5	830.5	5	7	0.00602047	0.0277228
MS.gene052032.t1	MS.gene31062.t1	0.0368996	0.0598477	0.616559	3399	772.167	2626.83	94.5833	44.4167	0.0360066	0.0575221
MS.gene025290.t1	MS.gene057437.t1	0.116488	0.242487	0.48039	1008	234.083	773.917	83.5	48.5	0.107893	0.207191
MS.gene037129.t1	MS.gene057437.t1	0.00222966	0.0465868	0.0478603	1164	265.667	898.333	2	12	0.00222635	0.0451694
MS.gene78357.t1	MS.gene31061.t1	0.06617	0.234609	0.282044	1533	354.083	1178.92	74.6667	71.3333	0.063335	0.201459
MS.gene01010.t1	MS.gene047955.t1	0.00843017	0.0134835	0.625221	1470	336.75	1133.25	9.5	4.5	0.00838297	0.013363
MS.gene00859.t1	MS.gene047952.t1	0.239061	0.386647	0.618292	2310	524.917	1785.08	365.417	158.583	0.204706	0.302111
MS.gene068786.t1	MS.gene065185.t1	0.0336249	0.0301025	1.11701	2055	466	1589	52.25	13.75	0.0328823	0.0295064
MS.gene79359.t1	MS.gene83789.t1	0.00256923	0.0225369	0.114001	1530	360.333	1169.67	3	8	0.00256483	0.0222017
MS.gene000031.t1	MS.gene63664.t1	0.00618834	0.049477	0.125075	1470	334.167	1135.83	7	16	0.00616288	0.0478803
MS.gene000032.t1	MS.gene63663.t1	0.0151038	0.0849742	0.177746	1473	336.083	1136.92	17	27	0.0149527	0.0803372
MS.gene79359.t1	MS.gene28254.t1	0.00256923	0.0196825	0.130534	1530	360.333	1169.67	3	7	0.00256483	0.0194265
MS.gene000031.t1	MS.gene46597.t1	0.0150826	0.0669099	0.225417	1458	330.667	1127.33	16.8333	21.1667	0.014932	0.0640121
MS.gene000032.t1	MS.gene070468.t1	0.0153968	0.04003	0.38463	1449	333.5	1115.5	17	13	0.0152398	0.0389805
MS.gene79359.t1	MS.gene93585.t1	0.00171209	0.0139995	0.122296	1530	360.5	1169.5	2	5	0.00171013	0.0138696
MS.gene000031.t1	MS.gene77865.t1	0.00441243	0.0592516	0.0744693	1470	333.5	1136.5	5	19	0.00439947	0.0569715
MS.gene000032.t1	MS.gene77864.t1	0.0124466	0.0428907	0.290193	1470	335.833	1134.17	14	14	0.0123439	0.0416873
MS.gene83789.t1	MS.gene28254.t1	0	0.00553253	0	1542	362.833	1179.17	0	2	0	0.00551217
MS.gene60477.t1	MS.gene46779.t1	0.0123602	0.0911603	0.135588	1509	346.583	1162.42	14.25	29.75	0.0122589	0.0858379
MS.gene63664.t1	MS.gene46597.t1	0.0141823	0.0472802	0.299964	1458	331	1127	15.8333	15.1667	0.0140491	0.0458207
MS.gene83794.t1	MS.gene93590.t1	0.0064505	0.0406754	0.158585	1212	277.833	934.167	6	11	0.00642284	0.0395921
MS.gene83789.t1	MS.gene93585.t1	0.00254886	0.0280669	0.0908136	1542	363	1179	3	10	0.00254453	0.0275482
MS.gene60477.t1	MS.gene86720.t1	0.0204805	0.087865	0.23309	1593	363.833	1229.17	24.8333	30.1667	0.0202034	0.0829134
MS.gene63664.t1	MS.gene77865.t1	0.0035289	0.039989	0.0882468	1470	333.833	1136.17	4	13	0.00352061	0.0389416
MS.gene28254.t1	MS.gene93585.t1	0.00254886	0.0223689	0.113947	1542	363	1179	3	8	0.00254453	0.0220386
MS.gene46779.t1	MS.gene86720.t1	0.0167374	0.0531394	0.314971	1509	346	1163	19.25	17.75	0.016552	0.0513006
MS.gene46597.t1	MS.gene77865.t1	0.0105677	0.0127208	0.830746	1458	330.333	1127.67	11.8333	4.16667	0.0104936	0.0126135
MS.gene070468.t1	MS.gene77864.t1	0.00269582	0.00903172	0.298484	1449	334.167	1114.83	3	3	0.00269099	0.00897756
MS.gene056365.t1	MS.gene28352.t1	0.00747256	0.133992	0.0557686	1569	358.583	1210.42	9	44	0.00743546	0.122705
MS.gene056362.t1	MS.gene28355.t1	0.00485085	0.0431654	0.112378	1344	309.917	1034.08	5	13	0.0048352	0.0419468
MS.gene056361.t1	MS.gene28357.t1	0.0336215	0.0811944	0.414086	1812	418	1394	45.8333	32.1667	0.032879	0.0769537
MS.gene056360.t1	MS.gene28358.t1	0.0102369	0.124089	0.0824961	1530	349.75	1180.25	12	40	0.0101673	0.114367
MS.gene056352.t1	MS.gene003909.t1	0.00169743	0.0344476	0.0492758	1536	356.417	1179.58	2	12	0.00169551	0.0336685
MS.gene056351.t1	MS.gene003910.t1	0.0129281	0.0376254	0.343601	1314	299.75	1014.25	13	11	0.0128174	0.0366972
MS.gene056348.t1	MS.gene003915.t1	0.00253361	0.0719293	0.0352236	1536	349.917	1186.08	3	24	0.00252933	0.0685878
MS.gene037448.t1	MS.gene33492.t1	0.0570306	0.0805484	0.708029	1188	268.417	919.583	50.5	20.5	0.0549162	0.0763738
MS.gene006844.t1	MS.gene82370.t1	0.00171527	0.0661088	0.0259461	1515	347.667	1167.33	2	22	0.00171331	0.063279
MS.gene006777.t1	MS.gene031517.t1	0.00357303	0.00625982	0.570788	1443	320.833	1122.17	4	2	0.00356453	0.00623377
MS.gene056365.t1	MS.gene54570.t1	0.00747256	0.133992	0.0557686	1569	358.583	1210.42	9	44	0.00743546	0.122705
MS.gene056362.t1	MS.gene54574.t1	0.00729105	0.0762507	0.0956194	1344	310.333	1033.67	7.5	22.5	0.00725572	0.0725027
MS.gene056361.t1	MS.gene54575.t1	0.0372994	0.108724	0.343064	1677	385.333	1291.67	47	39	0.0363871	0.101211
MS.gene056360.t1	MS.gene54576.t1	0.00747204	0.0371682	0.201033	1569	358.5	1210.5	9	13	0.00743494	0.0362622
MS.gene056352.t1	MS.gene54584.t1	0.00339824	0.0403653	0.0841872	1536	356.25	1179.75	4	14	0.00339055	0.0392982
MS.gene056351.t1	MS.gene54585.t1	0.013125	0.0384028	0.341772	1293	293.833	999.167	13	11	0.0130108	0.0374362
MS.gene056348.t1	MS.gene54590.t1	0.000844119	0.00572522	0.147439	1536	350.667	1185.33	1	2	0.000843645	0.00570342
MS.gene006777.t1	MS.gene96802.t1	0.0035733	0.00940697	0.379856	1443	320.917	1122.08	4	3	0.0035648	0.00934822
MS.gene87551.t1	MS.gene50342.t1	0.0226006	0.0868523	0.260219	1293	304.833	988.167	22	25	0.0222635	0.082012
MS.gene056365.t1	MS.gene003897.t1	0.00165494	0.0638993	0.0258993	1569	359.167	1209.83	2	22	0.00165312	0.0612529
MS.gene056362.t1	MS.gene003900.t1	0.00569263	0.0490371	0.116088	1374	316	1058	6	15	0.00567108	0.0474684
MS.gene056361.t1	MS.gene003902.t1	0.0114379	0.0494476	0.231314	1773	407.5	1365.5	15.5	19.5	0.0113512	0.0478528
MS.gene056360.t1	MS.gene003904.t1	0.00331218	0.0793302	0.0417518	1569	358.667	1210.33	4	27	0.00330487	0.0752788
MS.gene056352.t1	MS.gene57370.t1	0.00189648	0.0387079	0.0489948	1374	318.083	1055.92	2	12	0.00189409	0.037726
MS.gene056351.t1	MS.gene57369.t1	0.0129281	0.0376254	0.343601	1314	299.75	1014.25	13	11	0.0128174	0.0366972
MS.gene056347.t1	MS.gene57366.t1	0.0778558	0.246814	0.315444	1434	329.667	1104.33	81.6667	69.3333	0.0739511	0.210313
MS.gene037450.t1	MS.gene47838.t1	0.00359682	0.0159817	0.225059	1260	284.583	975.417	3.5	4.5	0.00358821	0.0158126
MS.gene006844.t1	MS.gene56477.t1	0.000857143	0.0383564	0.0223468	1515	347.667	1167.33	1	13	0.000856653	0.0373921
MS.gene006777.t1	MS.gene56548.t1	0.00267818	0.00625982	0.427836	1443	320.833	1122.17	3	2	0.0026734	0.00623377
MS.gene006844.t1	MS.gene99681.t1	0.151645	0.81849	0.185274	1398	318.833	1079.17	148.167	158.833	0.137297	0.49817
MS.gene28352.t1	MS.gene54570.t1	0	0	NaN	1569	358.167	1210.83	0	0	0	0
MS.gene28355.t1	MS.gene54574.t1	0.00559182	0.0340715	0.16412	1512	345.25	1166.75	6.5	11.5	0.00557103	0.0333092
MS.gene28357.t1	MS.gene54575.t1	0.0688771	0.0856831	0.803858	1674	384.917	1289.08	84.8333	31.1667	0.065809	0.0809699
MS.gene28358.t1	MS.gene54576.t1	0.00766453	0.117372	0.0653011	1530	349.75	1180.25	9	38	0.0076255	0.108649
MS.gene003909.t1	MS.gene54584.t1	0.00339751	0.00563912	0.60249	1536	356	1180	4	2	0.00338983	0.00561798
MS.gene003910.t1	MS.gene54585.t1	0.014174	0.0452705	0.313097	1293	295.917	997.083	14	13	0.014041	0.0439313
MS.gene003915.t1	MS.gene54590.t1	0.00337957	0.0719653	0.0469612	1536	349.75	1186.25	4	24	0.00337197	0.0686204
MS.gene003916.t1	MS.gene54591.t1	0.00807786	0.0493752	0.163602	1455	334.833	1120.17	9	16	0.00803452	0.047785
MS.gene031517.t1	MS.gene96802.t1	0	0.00312257	0	1443	320.917	1122.08	0	1	0	0.00311607
MS.gene28352.t1	MS.gene003897.t1	0.00747359	0.117445	0.0636351	1569	358.75	1210.25	9	39	0.00743648	0.108711
MS.gene28355.t1	MS.gene003900.t1	0.00702684	0.0209909	0.334757	1482	338.167	1143.83	8	7	0.00699403	0.0206999
MS.gene28357.t1	MS.gene003902.t1	0.0211687	0.0287595	0.736059	1773	407.583	1365.42	28.5	11.5	0.0208727	0.0282151
MS.gene28358.t1	MS.gene003904.t1	0.00681001	0.0719293	0.0946764	1530	349.917	1180.08	8	24	0.00677918	0.0685878
MS.gene003909.t1	MS.gene57370.t1	0	0	NaN	1374	317.833	1056.17	0	0	0	0
MS.gene003910.t1	MS.gene57369.t1	0	0	NaN	1314	301.833	1012.17	0	0	0	0
MS.gene003914.t1	MS.gene57367.t1	0.0114607	0.029825	0.384265	1485	342	1143	13	10	0.0113736	0.0292398
MS.gene003915.t1	MS.gene57366.t1	0.00338005	0.0750814	0.0450185	1536	349.917	1186.08	4	25	0.00337244	0.0714456
MS.gene003916.t1	MS.gene57365.t1	0.0186273	0.0991814	0.18781	1410	322.917	1087.08	20	30	0.0183979	0.0929032
MS.gene70070.t1	MS.gene057832.t1	0.0203777	0.0530934	0.383808	1545	351.167	1193.83	24	18	0.0201033	0.0512577
MS.gene031517.t1	MS.gene56548.t1	0.000891663	0	#NAME?	1443	320.833	1122.17	1	0	0.000891133	0
MS.gene82370.t1	MS.gene56477.t1	0.000857143	0.0567435	0.0151056	1515	347.667	1167.33	1	19	0.000856653	0.05465
MS.gene54570.t1	MS.gene003897.t1	0.00747359	0.117445	0.0636351	1569	358.75	1210.25	9	39	0.00743648	0.108711
MS.gene54574.t1	MS.gene003900.t1	0.0110126	0.056732	0.194116	1482	338.583	1143.42	12.5	18.5	0.0109321	0.0546394
MS.gene54575.t1	MS.gene003902.t1	0.0376697	0.0667158	0.564629	1629	374.667	1254.33	46.0833	23.9167	0.0367393	0.0638345
MS.gene54576.t1	MS.gene003904.t1	0.00414251	0.104543	0.0396251	1569	358.667	1210.33	5	35	0.00413109	0.0975836
MS.gene54584.t1	MS.gene57370.t1	0.00189633	0.00631583	0.300251	1374	318	1056	2	2	0.00189394	0.00628931
MS.gene54585.t1	MS.gene57369.t1	0.014174	0.0452705	0.313097	1293	295.917	997.083	14	13	0.014041	0.0439313
MS.gene54587.t1	MS.gene57367.t1	0.00704437	0.0329723	0.213645	1482	341	1141	8	11	0.00701139	0.0322581
MS.gene54590.t1	MS.gene57366.t1	0.00168919	0.0143958	0.117339	1536	350.667	1185.33	2	5	0.00168729	0.0142586
MS.gene54591.t1	MS.gene57365.t1	0.0176986	0.0989085	0.178939	1410	323.75	1086.25	19	30	0.0174914	0.0926641
MS.gene96802.t1	MS.gene56548.t1	0.000891729	0.00312257	0.285576	1443	320.917	1122.08	1	1	0.000891199	0.00311607
MS.gene43708.t1	MS.gene44818.t1	0.0442314	0.0760271	0.581785	1485	348.083	1136.92	48.8333	25.1667	0.0429524	0.0723007
MS.gene43708.t1	MS.gene009969.t1	0.00935519	0.0368172	0.254098	1545	361.833	1183.17	11	13	0.00929708	0.0359281
MS.gene57012.t1	MS.gene009827.t1	0.0155622	0.0399873	0.38918	1347	308.167	1038.83	16	12	0.0154019	0.03894
MS.gene43708.t1	MS.gene88690.t1	0.0433383	0.095938	0.451732	1482	346.083	1135.92	47.8333	31.1667	0.0421099	0.0900554
MS.gene57012.t1	MS.gene54189.t1	0.0111873	0.0450296	0.248443	1401	320.333	1080.67	12	14	0.0111043	0.0437045
MS.gene44818.t1	MS.gene009969.t1	0.0491719	0.0688868	0.713807	1485	346.917	1138.08	54.1667	22.8333	0.0475946	0.0658179
MS.gene53991.t1	MS.gene009827.t1	0.0294035	0.0504166	0.58321	1257	288.833	968.167	27.9167	14.0833	0.0288346	0.0487594
MS.gene44818.t1	MS.gene88690.t1	0.00796233	0.0295023	0.269888	1482	345.667	1136.33	9	10	0.00792021	0.0289296
MS.gene53991.t1	MS.gene54189.t1	0.0251256	0.0320983	0.782771	1257	289.083	967.917	23.9167	9.08333	0.0247094	0.0314212
MS.gene99681.t1	MS.gene53179.t1	0.0124811	0.0515634	0.242053	1200	270.917	929.083	11.5	13.5	0.0123778	0.0498308
MS.gene009969.t1	MS.gene88690.t1	0.0468725	0.0613973	0.76343	1482	344.917	1137.08	51.6667	20.3333	0.0454379	0.0589514
MS.gene009827.t1	MS.gene54189.t1	0.00969162	0.0230408	0.420629	1347	308.5	1038.5	10	7	0.00962927	0.0226904
MS.gene57809.t1	MS.gene05237.t1	0.0175484	0.0997126	0.17599	1530	348.083	1181.92	20.5	32.5	0.0173447	0.0933684
MS.gene57807.t1	MS.gene05240.t1	0.00564001	0.0229903	0.245321	1377	309.167	1067.83	6	7	0.00561885	0.0226415
MS.gene57805.t1	MS.gene05241.t1	0.0930384	0.366733	0.253695	1413	317.75	1095.25	95.8333	92.1667	0.087499	0.29006
MS.gene58913.t1	MS.gene58871.t1	0.00676251	0.0680269	0.0994094	1542	353.667	1188.33	8	23	0.00673212	0.065033
MS.gene57809.t1	MS.gene05244.t1	0.152705	0.639484	0.238795	1524	347.25	1176.75	162.583	149.417	0.138163	0.430286
MS.gene57809.t1	MS.gene37746.t1	0.0173482	0.103585	0.167478	1473	335.917	1137.08	19.5	32.5	0.0171491	0.0967502
MS.gene57807.t1	MS.gene37747.t1	0.0493689	0.176958	0.278986	1341	299.75	1041.25	49.75	47.25	0.0477791	0.157631
MS.gene57806.t1	MS.gene37749.t1	0.0861887	0.258798	0.333034	1374	306.5	1067.5	86.9167	67.0833	0.0814208	0.218869
MS.gene57805.t1	MS.gene37753.t1	0.0089145	0.0235607	0.378362	1407	316.167	1090.83	9.66667	7.33333	0.00886173	0.0231945
MS.gene58913.t1	MS.gene05298.t1	0.00845913	0.074355	0.113767	1542	353.167	1188.83	10	25	0.00841161	0.0707881
MS.gene58913.t1	MS.gene81847.t1	0.00760463	0.0807955	0.0941219	1542	352.5	1189.5	9	27	0.0075662	0.0765957
MS.gene57806.t1	MS.gene069480.t1	0.0815169	0.376656	0.216423	1557	355.167	1201.83	92.8333	105.167	0.0772431	0.296105
MS.gene05237.t1	MS.gene37746.t1	0.0130212	0.0537543	0.242235	1509	347	1162	15	18	0.0129088	0.0518732
MS.gene05241.t1	MS.gene37750.t1	0.0117182	0.0558671	0.209751	1557	352.917	1204.08	14	19	0.0116271	0.0538371
MS.gene05244.t1	MS.gene37753.t1	0.0168572	0.0516602	0.32631	1407	317.167	1089.83	18.1667	15.8333	0.0166692	0.0499212
MS.gene58871.t1	MS.gene05298.t1	0.00337506	0.0171354	0.196964	1542	354.167	1187.83	4	6	0.00336748	0.0169412
MS.gene05238.t1	MS.gene069480.t1	0.0945771	0.363022	0.260527	1425	328.667	1096.33	97.4167	94.5833	0.0888568	0.287779
MS.gene58871.t1	MS.gene81847.t1	0.00761106	0.0932597	0.0816115	1542	353.5	1188.5	9	31	0.00757257	0.0876945
MS.gene05298.t1	MS.gene81847.t1	0.00930901	0.0870105	0.106987	1542	353	1189	11	29	0.00925147	0.082153
MS.gene96427.t1	MS.gene20119.t1	0.00820725	0.0190898	0.429929	1146	247.583	898.417	7.33333	4.66667	0.00816251	0.0188489
MS.gene77367.t1	MS.gene94680.t1	0.0493808	0.0712516	0.693049	1419	306.5	1112.5	53.1667	20.8333	0.0477903	0.0679717
MS.gene94682.t1	MS.gene95623.t1	0.0639363	0.15593	0.410032	1500	327.917	1172.08	71.8333	46.1667	0.0612869	0.140788
MS.gene012613.t1	MS.gene042245.t1	0.00167166	0.00549579	0.304171	1563	365.25	1197.75	2	2	0.0016698	0.0054757
MS.gene042245.t1	MS.gene33530.t1	0.0345909	0.0408634	0.846502	1563	362.5	1200.5	40.5833	14.4167	0.0338054	0.0397701

## Sheet: Table S6
Table S6. Name and position of cis-acting elements in MsBGLUs
Gene ID	Gene name	Start position	Stop position	Cis-acting elements		Ms-stress&hormones responsive																																			data used for heatmap
MS.gene000031.t1	MsBGLU36	1346	1353	AT~TATA-box				ABRE		ARE		CGTCA-motif		ERE		GARE-motif		LTR		MBS		P-box		TATC-box		TCA-element		TC-rich repeats		TGA-box		TGACG-motif		W box		WRE3		WUN-motif					Box 4	ARE	G-box	ABRE	ERE	GT1-motif	TCT-motif
MS.gene000031.t1	MsBGLU36	1617	1624	AT~TATA-box		gene id	gene name	start	stop	start	stop	start	stop	start	stop	start	stop	start	stop	start	stop	start	stop	start	stop	start	stop	start	stop	start	stop	start	stop	start	stop	start	stop	start	stop		gene id	gene name	light responsiveness	abiotic/biotic stress responsive	light responsiveness	phytohomone responsive-ABA	phytohomone responsive-ethylene	light responsiveness	light responsiveness
MS.gene000031.t1	MsBGLU36	32	41	TATA-box		MS.gene000031.t1	MsBGLU36			4493	4521	1535	1541							1732	1739			2129	2145	4196	4229					1535	1541					98	108		MS.gene000031.t1	MsBGLU36	3	4				1
MS.gene000031.t1	MsBGLU36	60	71	TATA-box		MS.gene000032.t1	MsBGLU37	1908	1914	1744	1751	2950	2986	3475	3493			839	846			944	952			2279	2301					2950	2986	1861	1868			1351	1361		MS.gene000032.t1	MsBGLU37	2	1	1	1	2
MS.gene000031.t1	MsBGLU36	61	69	TATA-box		MS.gene002906.t1	MsBGLU4			143	157			816	825					21	28							1205	1227							542	549				MS.gene002906.t1	MsBGLU4	4	2			1		1
MS.gene000031.t1	MsBGLU36	62	69	TATA-box		MS.gene002910.t1	MsBGLU5					1862	1874	1401	1419									771	779			1138	1149			1862	1874	1035	1042						MS.gene002910.t1	MsBGLU5	5				2	1
MS.gene000031.t1	MsBGLU36	63	69	TATA-box		MS.gene002914.t1	MsBGLU6	710	724																											108	115				MS.gene002914.t1	MsBGLU6	2		1	2		1	2
MS.gene000031.t1	MsBGLU36	64	69	TATA-box		MS.gene003897.t1	MsBGLU112			3862	3883	4611	4635	4511	4556									1130	1138	1837	1848					4611	4635								MS.gene003897.t1	MsBGLU112	6	3	1		5		2
MS.gene000031.t1	MsBGLU36	114	121	TATA-box		MS.gene003900.t1	MsBGLU113	424	430	1991	1998									1811	1825					11	22							3258	3272						MS.gene003900.t1	MsBGLU113	1	1	1	1			2
MS.gene000031.t1	MsBGLU36	115	120	TATA-box		MS.gene003902.t1	MsBGLU114			2068	2103			1650	1659	1205	1213																			852	859				MS.gene003902.t1	MsBGLU114	6	5			1	2	2
MS.gene000031.t1	MsBGLU36	176	181	TATA-box		MS.gene003903.t1	MsBGLU115	1100	1125	3409	3430	1960	1966	966	975			1493	1500					1127	1135	532	543					1960	1966			228	235	1249	1259		MS.gene003903.t1	MsBGLU115	7	3	5	4	1	1	3
MS.gene000031.t1	MsBGLU36	205	210	TATA-box		MS.gene003904.t1	MsBGLU116	434	442	5371	5406	2469	2481	2622	2649			1520	1527			807	815	1034	1042							2469	2481			256	263	1156	1166		MS.gene003904.t1	MsBGLU116	4	5	1	1	3	1	1
MS.gene000031.t1	MsBGLU36	218	226	TATA-box		MS.gene003905.t1	MsBGLU117			258	265	2224	2236	2418	2436			557	564	1303	1310			1142	1150	1726	1748					2224	2236	3658	3672	1021	1028				MS.gene003905.t1	MsBGLU117		1	1		2	4
MS.gene000031.t1	MsBGLU36	248	253	TATA-box		MS.gene003909.t1	MsBGLU82	2721	2738	1653	1660	853	859					1852	1866									685	696			853	859					1828	1838		MS.gene003909.t1	MsBGLU82		1	1	2		3	1
MS.gene000031.t1	MsBGLU36	260	267	TATA-box		MS.gene003910.t1	MsBGLU83	2449	2461			781	787	2190	2217			1161	1168			988	996			1116	1127	1493	1504			781	787					1722	1732		MS.gene003910.t1	MsBGLU83	6		2	2	3		2
MS.gene000031.t1	MsBGLU36	261	267	TATA-box		MS.gene003914.t1	MsBGLU84			2653	2674			4362	4407					107	114																				MS.gene003914.t1	MsBGLU84	3	3			5		1
MS.gene000031.t1	MsBGLU36	262	267	TATA-box		MS.gene003915.t1	MsBGLU85			2860	2895	1133	1145					3395	3409									1678	1689			1133	1145					7613	7662		MS.gene003915.t1	MsBGLU85	4	5				3	3
MS.gene000031.t1	MsBGLU36	436	447	TATA-box		MS.gene003916.t1	MsBGLU86	3169	3181	3219	3240			3308	3344	705	713	468	475							2398	2420	1120	1131									3800	3830		MS.gene003916.t1	MsBGLU86	3	3	2	2	4		2
MS.gene000031.t1	MsBGLU36	438	443	TATA-box		MS.gene003918.t1	MsBGLU87	1940	1946	1384	1405			1694	1721			479	486							2427	2449	1135	1146									3815	3845		MS.gene003918.t1	MsBGLU87	3	3	1	1	3		2
MS.gene000031.t1	MsBGLU36	506	514	TATA-box		MS.gene006777.t1	MsBGLU57					2505	2517	551	569					417	431	171	179			12	23					2505	2517	2335	2349	3767	3788				MS.gene006777.t1	MsBGLU57	3		1		2	1	1
MS.gene000031.t1	MsBGLU36	507	514	TATA-box		MS.gene006844.t1	MsBGLU58	2306	2318	2992	3013	1206	1212	3454	3499							1159	1167					2139	2161			1206	1212								MS.gene006844.t1	MsBGLU58	7	3	2	2	5	4
MS.gene000031.t1	MsBGLU36	508	514	TATA-box		MS.gene00856.t1	MsBGLU18			2429	2450	4406	4424							870	877					452	463	1385	1407			4406	4424								MS.gene00856.t1	MsBGLU18	2	3				2
MS.gene000031.t1	MsBGLU36	509	514	TATA-box		MS.gene00859.t1	MsBGLU19	5258	5288	3669	3690																							2255	2269	2845	2859	5	15		MS.gene00859.t1	MsBGLU19	2	3	4	4
MS.gene000031.t1	MsBGLU36	1049	1054	TATA-box		MS.gene009827.t1	MsBGLU128	1095	1101	853	860	1728	1746	3539	3566			1486	1493	308	315			1334	1342					352	361	1728	1746			1312	1319				MS.gene009827.t1	MsBGLU128	4	1	1	1	3	1
MS.gene000031.t1	MsBGLU36	1091	1096	TATA-box		MS.gene009969.t1	MsBGLU129	439	450	1453	1467			1580	1589													925	947												MS.gene009969.t1	MsBGLU129	5	2	1	1	1	3
MS.gene000031.t1	MsBGLU36	1345	1352	TATA-box		MS.gene01010.t1	MsBGLU20	1395	1408					387	396			873	880			7	15																		MS.gene01010.t1	MsBGLU20			2	2	1	1
MS.gene000031.t1	MsBGLU36	1346	1353	TATA-box		MS.gene011013.t1	MsBGLU158					850	862	841	850							1460	1468									850	862					1017	1036		MS.gene011013.t1	MsBGLU158	2				1		1
MS.gene000031.t1	MsBGLU36	1347	1354	TATA-box		MS.gene011014.t1	MsBGLU159	2169	2182	1659	1680	521	527											1710	1718							521	527								MS.gene011014.t1	MsBGLU159	3	3	3	2			3
MS.gene000031.t1	MsBGLU36	1348	1353	TATA-box		MS.gene012612.t1	MsBGLU173	1781	1798	1506	1520	2234	2246	1920	1929							1689	1697									2234	2246	1458	1465	481	488	526	536		MS.gene012612.t1	MsBGLU173	3	2	2	2	1	2	1
MS.gene000031.t1	MsBGLU36	1617	1624	TATA-box		MS.gene012613.t1	MsBGLU174	4630	4651	3535	3556	583	589	3174	3192					2645	2659	1289	1297			3306	3339					583	589	3373	3387						MS.gene012613.t1	MsBGLU174	4	3	3	3	2	1	2
MS.gene000031.t1	MsBGLU36	1618	1625	TATA-box		MS.gene01870.t1	MsBGLU10	2608	2650	1258	1272			6306	6360					2147	2161					1261	1272							3577	3598						MS.gene01870.t1	MsBGLU10	1	2	9	6	6
MS.gene000031.t1	MsBGLU36	1619	1624	TATA-box		MS.gene01872.t1	MsBGLU11			1634	1648									1181	1188					760	771	2000	2022					164	171	153	160				MS.gene01872.t1	MsBGLU11	2	2
MS.gene000031.t1	MsBGLU36	1776	1783	TATA-box		MS.gene025288.t1	MsBGLU12			2497	2539			7652	7715			453	460	626	633							861	872									1758	1768		MS.gene025288.t1	MsBGLU12	2	6	1		7	1
MS.gene000031.t1	MsBGLU36	1777	1782	TATA-box		MS.gene025290.t1	MsBGLU13	3679	3696	1564	1571															3005	3027	813	824					2539	2553						MS.gene025290.t1	MsBGLU13	6	1	1	2		1
MS.gene000031.t1	MsBGLU36	1781	1788	TATA-box		MS.gene031404.t1	MsBGLU7	5584	5615	31	38	1674	1680	1429	1438	1020	1028			657	664					1006	1017	1062	1073			1674	1680			1213	1220	2095	2114		MS.gene031404.t1	MsBGLU7	1	1	5	5	1	4	1
MS.gene000031.t1	MsBGLU36	1782	1787	TATA-box		MS.gene031517.t1	MsBGLU88					2717	2729	973	991					1095	1116	392	400			203	214					2717	2729	2547	2561	2737	2751				MS.gene031517.t1	MsBGLU88	5		1		2		1
MS.gene000031.t1	MsBGLU36	1810	1817	TATA-box		MS.gene032138.t1	MsBGLU8	1843	1862					2693	2711	1583	1591											66	77					217	224	113	120				MS.gene032138.t1	MsBGLU8	3		3	3	2	4	2
MS.gene000031.t1	MsBGLU36	1811	1816	TATA-box		MS.gene032154.t1	MsBGLU29			1335	1349	495	507																			495	507			822	829	143	153		MS.gene032154.t1	MsBGLU29	1	2
MS.gene000031.t1	MsBGLU36	1830	1839	TATA-box		MS.gene032156.t1	MsBGLU22	1274	1282	1915	1929									1201	1215					1944	1955							574	581						MS.gene032156.t1	MsBGLU22	3	2	1	1
MS.gene000031.t1	MsBGLU36	1831	1839	TATA-box		MS.gene032157.t1	MsBGLU23	1518	1524	2908	2922					816	840					1267	1275			3269	3291	647	669					1629	1643						MS.gene032157.t1	MsBGLU23	1	2	2	1		2	1
MS.gene000031.t1	MsBGLU36	1832	1839	TATA-box		MS.gene037129.t1	MsBGLU24	696	702	1842	1856			135	144			1207	1214	925	932					598	609									661	668	184	193		MS.gene037129.t1	MsBGLU24	3	2	1	1	1	3
MS.gene000031.t1	MsBGLU36	1833	1839	TATA-box		MS.gene037446.t1	MsBGLU59	978	990	6607	6642	1717	1735	5416	5452													1690	1701			1717	1735	1660	1667						MS.gene037446.t1	MsBGLU59		5	2	2	4		1
MS.gene000031.t1	MsBGLU36	1834	1839	TATA-box		MS.gene037448.t1	MsBGLU60	846	852	1566	1573	29	35					1170	1184			1067	1075					1371	1382			29	35	564	571	2069	2090				MS.gene037448.t1	MsBGLU60	2	1	2	1		6
MS.gene000032.t1	MsBGLU37	7	14	TATA-box		MS.gene037450.t1	MsBGLU61	5119	5156	3150	3171			970	979									1223	1231	86	97							1583	1590	1448	1455	963	973		MS.gene037450.t1	MsBGLU61	2	3	8	6	1	1	4
MS.gene000032.t1	MsBGLU37	8	13	TATA-box		MS.gene042245.t1	MsBGLU177	4588	4609	3468	3489	541	547	3094	3112					2565	2579	1249	1257			3184	3217					541	547	3333	3347						MS.gene042245.t1	MsBGLU177	4	3	3	3	2	1	2
MS.gene000032.t1	MsBGLU37	243	254	TATA-box		MS.gene042246.t1	MsBGLU178	1814	1831	1538	1552	2266	2278	1936	1945							1705	1713									2266	2278	1474	1481	497	504	542	552		MS.gene042246.t1	MsBGLU178	3	2	2	2	1	2	1
MS.gene000032.t1	MsBGLU37	244	252	TATA-box		MS.gene042247.t1	MsBGLU179	1790	1807	1514	1528	2242	2254	1924	1933							1693	1701									2242	2254	1462	1469	485	492	530	540		MS.gene042247.t1	MsBGLU179	3	2	2	2	1	2	1
MS.gene000032.t1	MsBGLU37	245	252	TATA-box		MS.gene047952.t1	MsBGLU30	4870	4889	5440	5461	5727	5751							1770	1777					1152	1163	2598	2620			5727	5751	193	207	1443	1450				MS.gene047952.t1	MsBGLU30		3	4	3		1	2
MS.gene000032.t1	MsBGLU37	246	254	TATA-box		MS.gene047955.t1	MsBGLU31			1634	1648									1177	1184					760	771	2000	2022					164	171	153	160				MS.gene047955.t1	MsBGLU31	2	2
MS.gene000032.t1	MsBGLU37	247	254	TATA-box		MS.gene051253.t1	MsBGLU163	1304	1333	515	536	750	756	52	70													1813	1824			750	756	88	95	711	718				MS.gene051253.t1	MsBGLU163	1	3	3	4	2	4	1
MS.gene000032.t1	MsBGLU37	248	255	TATA-box		MS.gene051255.t1	MsBGLU164	3163	3188	3701	3722	3770	3788							1963	1970					878	900	1981	1992			3770	3788								MS.gene051255.t1	MsBGLU164	3	3	5	4
MS.gene000032.t1	MsBGLU37	249	254	TATA-box		MS.gene051273.t1	MsBGLU169	638	644	752	759			2018	2036			2940	2961	2160	2174			1014	1022	3501	3534	430	441					1002	1009						MS.gene051273.t1	MsBGLU169	2	1	3	1	2	4	1
MS.gene000032.t1	MsBGLU37	259	268	TATA-box		MS.gene052021.t1	MsBGLU14	1985	1999	2884	2905	753	759	810	837			804	811													753	759								MS.gene052021.t1	MsBGLU14	4	3	2	2	3
MS.gene000032.t1	MsBGLU37	262	268	TATA-box		MS.gene052031.t1	MsBGLU15	8788	8826	1793	1807			3976	3994	1641	1657			83	90			44	52									3339	3353	1192	1199	2533	2552		MS.gene052031.t1	MsBGLU15		2	4	5	2		1
MS.gene000032.t1	MsBGLU37	263	268	TATA-box		MS.gene052032.t1	MsBGLU16	3366	3396	812	826			2686	2704	1577	1585			528	535					250	261														MS.gene052032.t1	MsBGLU16	3	2	3	4	2	1	1
MS.gene000032.t1	MsBGLU37	709	716	TATA-box		MS.gene05237.t1	MsBGLU139	8566	8604	1220	1234			2823	2841			1655	1662									1101	1112					1874	1881			1261	1271		MS.gene05237.t1	MsBGLU139	2	2	6	6	2	2	2
MS.gene000032.t1	MsBGLU37	710	717	TATA-box		MS.gene05238.t1	MsBGLU140	5083	5107	5334	5362			2919	2946	1455	1463					352	360			543	554							1669	1676	737	744	1132	1142		MS.gene05238.t1	MsBGLU140	1	4	7	4	3	3
MS.gene000032.t1	MsBGLU37	711	718	TATA-box		MS.gene05240.t1	MsBGLU141	1989	2001	2500	2514	719	737	3663	3690									826	834	3580	3635					719	737	1232	1239			1446	1456		MS.gene05240.t1	MsBGLU141	6	2	2	2	3
MS.gene000032.t1	MsBGLU37	712	717	TATA-box		MS.gene05241.t1	MsBGLU142	3400	3418	1701	1708																														MS.gene05241.t1	MsBGLU142	6	1	5	3		1
MS.gene000032.t1	MsBGLU37	968	973	TATA-box		MS.gene05242.t1	MsBGLU143	487	493	1950	1964							1970	1977					1039	1047	1777	1788	1362	1373									780	789		MS.gene05242.t1	MsBGLU143	5	2	2	1		1	1
MS.gene000032.t1	MsBGLU37	1077	1086	TATA-box		MS.gene05244.t1	MsBGLU144	5828	5868	3919	3947	70	82					1039	1046									681	692			70	82	610	617	811	832	2458	2487		MS.gene05244.t1	MsBGLU144	2	4	8	6		1
MS.gene000032.t1	MsBGLU37	1078	1086	TATA-box		MS.gene052737.t1	MsBGLU118	873	879	3978	3999			3954	3981											1493	1504	1689	1700					1659	1666	869	883				MS.gene052737.t1	MsBGLU118	1	3	1	1	3	1	1
MS.gene000032.t1	MsBGLU37	1079	1086	TATA-box		MS.gene05298.t1	MsBGLU147			1905	1912													650	658											140	154				MS.gene05298.t1	MsBGLU147	6	1
MS.gene000032.t1	MsBGLU37	1080	1086	TATA-box		MS.gene056347.t1	MsBGLU62	1940	1946	2687	2708	1444	1450	1350	1368			2183	2197	341	348											1444	1450					3667	3687		MS.gene056347.t1	MsBGLU62	4	3	1	1	2	2	1
MS.gene000032.t1	MsBGLU37	1081	1086	TATA-box		MS.gene056348.t1	MsBGLU63	791	797			1467	1473					145	152									1651	1662			1467	1473	1116	1123			4605	4634		MS.gene056348.t1	MsBGLU63	6		1	1		2	1
MS.gene000032.t1	MsBGLU37	1143	1150	TATA-box		MS.gene056349.t1	MsBGLU64	255	261	1877	1898	436	442	3440	3458					2620	2634	89	97			854	865					436	442	521	535						MS.gene056349.t1	MsBGLU64	1	3	1	1	2	1	1
MS.gene000032.t1	MsBGLU37	1144	1150	TATA-box		MS.gene056351.t1	MsBGLU65	1669	1675			1564	1570	3985	4030			1097	1104			949	957			1077	1088	1496	1507			1564	1570					1725	1735		MS.gene056351.t1	MsBGLU65	4		1	1	5		1
MS.gene000032.t1	MsBGLU37	1145	1150	TATA-box		MS.gene056352.t1	MsBGLU66					1199	1205					2495	2509	311	318							1279	1301			1199	1205					1828	1838		MS.gene056352.t1	MsBGLU66	1					2
MS.gene000032.t1	MsBGLU37	1173	1182	TATA-box		MS.gene056359.t1	MsBGLU67			5461	5503	1542	1548	3395	3413	794	802															1542	1548	1853	1860			1914	1934		MS.gene056359.t1	MsBGLU67		6			2	1
MS.gene000032.t1	MsBGLU37	1216	1222	TATA-box		MS.gene056360.t1	MsBGLU68			3258	3286	311	317	652	661			1330	1337			613	621	843	851							311	317			36	43				MS.gene056360.t1	MsBGLU68	3	4	1		1	1	1
MS.gene000032.t1	MsBGLU37	1217	1222	TATA-box		MS.gene056361.t1	MsBGLU69	45	51	1845	1873	47	53	1648	1657	1176	1184									111	122					47	53			822	829				MS.gene056361.t1	MsBGLU69	5	4	1	1	1		2
MS.gene000032.t1	MsBGLU37	1227	1234	TATA-box		MS.gene056362.t1	MsBGLU70			3136	3150									1532	1539													3255	3269						MS.gene056362.t1	MsBGLU70	3	2				1	2
MS.gene000032.t1	MsBGLU37	1228	1234	TATA-box		MS.gene056365.t1	MsBGLU71			1039	1046	4963	4987	5405	5450									1308	1316							4963	4987								MS.gene056365.t1	MsBGLU71	6	1	2		5		2
MS.gene000032.t1	MsBGLU37	1229	1234	TATA-box		MS.gene057437.t1	MsBGLU32			2529	2543			4710	4737																							1770	1780		MS.gene057437.t1	MsBGLU32	1	2	1		3	5
MS.gene000032.t1	MsBGLU37	1286	1294	TATA-box		MS.gene057832.t1	MsBGLU119	2580	2605	1092	1106	3757	3781	534	552													56	67			3757	3781	3128	3149	553	560				MS.gene057832.t1	MsBGLU119	1	2	4	4	2		1
MS.gene000032.t1	MsBGLU37	1287	1294	TATA-box		MS.gene059848.t1	MsBGLU17	232	238	218	225	845	851					189	196							1180	1191	1236	1247			845	851					2870	2890		MS.gene059848.t1	MsBGLU17	1	1	2	1		3
MS.gene000032.t1	MsBGLU37	1288	1296	TATA-box		MS.gene065185.t1	MsBGLU33	2286	2311	4448	4476	1075	1087	1235	1244			2305	2326	1993	2000	618	634									1075	1087					1725	1745		MS.gene065185.t1	MsBGLU33	9	4	4	4	1	1
MS.gene000032.t1	MsBGLU37	1289	1296	TATA-box		MS.gene065187.t1	MsBGLU34	3008	3020	1453	1481	1676	1682	1464	1473					726	733					1075	1086	1131	1142			1676	1682					2233	2252		MS.gene065187.t1	MsBGLU34	1	4	2	2	1	3	1
MS.gene000032.t1	MsBGLU37	1290	1297	TATA-box		MS.gene065339.t1	MsBGLU9			4346	4388			8586	8658			917	931	633	640							871	882									1770	1780		MS.gene065339.t1	MsBGLU9	1	6			8
MS.gene000032.t1	MsBGLU37	1291	1296	TATA-box		MS.gene068783.t1	MsBGLU25	240	246	226	233	1266	1278					197	204							1181	1192	1237	1248			1266	1278					2872	2892		MS.gene068783.t1	MsBGLU25	1	1	2	1		3
MS.gene000032.t1	MsBGLU37	1345	1350	TATA-box		MS.gene068786.t1	MsBGLU26	2286	2311	4442	4470	1075	1087	1233	1242			2303	2324	1993	2000	618	634									1075	1087					1723	1743		MS.gene068786.t1	MsBGLU26	9	4	4	4	1	1
MS.gene000032.t1	MsBGLU37	1452	1460	TATA-box		MS.gene069067.t1	MsBGLU165			3059	3073			109	118					2274	2288							3189	3211					1847	1854			1234	1243		MS.gene069067.t1	MsBGLU165	4	2			1		2
MS.gene000032.t1	MsBGLU37	1453	1460	TATA-box		MS.gene069068.t1	MsBGLU166			3061	3075									2278	2292	644	652					3191	3213					1848	1855						MS.gene069068.t1	MsBGLU166	5	2				2	3
MS.gene000032.t1	MsBGLU37	1454	1462	TATA-box		MS.gene069480.t1	MsBGLU155	8146	8198	4994	5036	236	248					1129	1136	1180	1187							774	785			236	248	703	710	1067	1088	2721	2750		MS.gene069480.t1	MsBGLU155	3	6	10	7
MS.gene000032.t1	MsBGLU37	1455	1462	TATA-box		MS.gene069484.t1	MsBGLU156	1840	1852	2942	2984	572	578	3396	3414	964	972			1866	1873											572	578	14	21						MS.gene069484.t1	MsBGLU156	3	6	5	2	2		1
MS.gene000032.t1	MsBGLU37	1456	1463	TATA-box		MS.gene070468.t1	MsBGLU49	2610	2628	1793	1807			3237	3255			21	28					376	384	1754	1765							1839	1846						MS.gene070468.t1	MsBGLU49	4	2	3	3	2
MS.gene000032.t1	MsBGLU37	1457	1462	TATA-box		MS.gene07214.t1	MsBGLU2	1564	1576	1041	1048			1588	1597			1024	1031	1351	1358													1265	1272						MS.gene07214.t1	MsBGLU2	4	1	3	2	1	3	2
MS.gene000032.t1	MsBGLU37	1528	1535	TATA-box		MS.gene20119.t1	MsBGLU160	3391	3409	2365	2386	1806	1818	1854	1863					244	251	496	504	439	447	780	791					1806	1818	1425	1432			1388	1398		MS.gene20119.t1	MsBGLU160	5	3	4	3	1	1	1
MS.gene000032.t1	MsBGLU37	1529	1536	TATA-box		MS.gene20732.t1	MsBGLU1	1548	1554	1468	1482	908	914							1316	1323	324	332									908	914	2384	2405			1367	1387		MS.gene20732.t1	MsBGLU1	3	2	2	1		1
MS.gene000032.t1	MsBGLU37	1530	1537	TATA-box		MS.gene28248.t1	MsBGLU44	4498	4524	2819	2833			1022	1040					3144	3158	1979	1995			1702	1713	1000	1011												MS.gene28248.t1	MsBGLU44	2	2	5	4	2	4
MS.gene000032.t1	MsBGLU37	1531	1536	TATA-box		MS.gene28254.t1	MsBGLU45	2972	2987									356	370	3141	3169					3031	3053							1887	1894	654	661	2394	2430		MS.gene28254.t1	MsBGLU45	1		3	2		4	1
MS.gene000032.t1	MsBGLU37	1548	1554	TATA-box		MS.gene28255.t1	MsBGLU46	1312	1318									1750	1757	1154	1161	1270	1278													1601	1636				MS.gene28255.t1	MsBGLU46			3	1			1
MS.gene000032.t1	MsBGLU37	1549	1554	TATA-box		MS.gene28352.t1	MsBGLU72	135	143	854	861	4597	4621	4865	4910			936	943					1269	1277	389	400					4597	4621	466	473						MS.gene28352.t1	MsBGLU72	6	1		1	5	2	2
MS.gene000032.t1	MsBGLU37	1560	1567	TATA-box		MS.gene28355.t1	MsBGLU73	573	579	2172	2186							261	268	1888	1902													3443	3464	67	74				MS.gene28355.t1	MsBGLU73	2	2	2	1		1	1
MS.gene000032.t1	MsBGLU37	1562	1567	TATA-box		MS.gene28357.t1	MsBGLU74			2072	2107			1650	1659	1205	1213																			852	859				MS.gene28357.t1	MsBGLU74	7	5			1	2	2
MS.gene000032.t1	MsBGLU37	1577	1584	TATA-box		MS.gene28358.t1	MsBGLU75			5021	5056	397	403	738	747			1528	1535			699	707									397	403			130	137	1168	1178		MS.gene28358.t1	MsBGLU75	5	5	1		1	1	1
MS.gene000032.t1	MsBGLU37	1578	1583	TATA-box		MS.gene28359.t1	MsBGLU76					166	172	1086	1104	1643	1651			635	642			478	486	397	419					166	172	2320	2334	2007	2021				MS.gene28359.t1	MsBGLU76	4		1		2	4
MS.gene000032.t1	MsBGLU37	1653	1658	TATA-box		MS.gene31061.t1	MsBGLU27	5347	5385	3563	3577							3260	3281	1328	1335	293	301					318	329							1414	1428	1231	1240		MS.gene31061.t1	MsBGLU27	1	2	5	6		1	1
MS.gene000032.t1	MsBGLU37	1821	1828	TATA-box		MS.gene31062.t1	MsBGLU28	1828	1847					2683	2701	1577	1585											62	73					213	220	109	116				MS.gene31062.t1	MsBGLU28	3		3	3	2	3	2
MS.gene000032.t1	MsBGLU37	1822	1827	TATA-box		MS.gene33492.t1	MsBGLU77	5063	5087	3912	3940			580	607									1673	1689	108	119							1563	1570						MS.gene33492.t1	MsBGLU77	2	4	7	4	3	1	2
MS.gene000032.t1	MsBGLU37	1901	1908	TATA-box		MS.gene33530.t1	MsBGLU175	3072	3097	1133	1140	3069	3081	2918	2936	669	677					777	785	364	372			1224	1235			3069	3081								MS.gene33530.t1	MsBGLU175	1	1	4	4	2	1	2
MS.gene000032.t1	MsBGLU37	1902	1910	TATA-box		MS.gene37746.t1	MsBGLU148	6321	6357	774	781	658	670	3405	3441							660	668			1730	1741	1716	1738			658	670			7	14				MS.gene37746.t1	MsBGLU148	3	1	6	5	4	1
MS.gene000032.t1	MsBGLU37	1903	1910	TATA-box		MS.gene37747.t1	MsBGLU149	19	25	513	520	2395	2407											816	824							2395	2407								MS.gene37747.t1	MsBGLU149	3	1	2	1			1
MS.gene000032.t1	MsBGLU37	1905	1910	TATA-box		MS.gene37749.t1	MsBGLU150	1995	2007	2508	2522	691	709	3673	3700									830	838	3989	4055					691	709	1236	1243			1450	1460		MS.gene37749.t1	MsBGLU150	6	2	2	2	3
MS.gene000032.t1	MsBGLU37	245	254	AT~TATA-box		MS.gene37750.t1	MsBGLU151	2790	2808	1701	1708									645	652																				MS.gene37750.t1	MsBGLU151	2	1	5	3
MS.gene000032.t1	MsBGLU37	247	254	AT~TATA-box		MS.gene37751.t1	MsBGLU152	3543	3557	3052	3073	1672	1684							838	852	1812	1820	1176	1184							1672	1684			549	556				MS.gene37751.t1	MsBGLU152	1	3	3	2
MS.gene000032.t1	MsBGLU37	710	717	AT~TATA-box		MS.gene37753.t1	MsBGLU153	2816	2842	2995	3030	2403	2415					753	760	804	811											2403	2415	324	331	259	266	1787	1806		MS.gene37753.t1	MsBGLU153	2	5	6	4		3
MS.gene000032.t1	MsBGLU37	1287	1296	AT~TATA-box		MS.gene43708.t1	MsBGLU120	402	413	1381	1395			1574	1583											43	54	852	874							47	54				MS.gene43708.t1	MsBGLU120	3	2	1	1	1	4
MS.gene000032.t1	MsBGLU37	1289	1296	AT~TATA-box		MS.gene44818.t1	MsBGLU122	357	368	1217	1231			1492	1501											16	27	763	774							20	27				MS.gene44818.t1	MsBGLU122	4	2		1	1	2
MS.gene000032.t1	MsBGLU37	1453	1462	AT~TATA-box		MS.gene46597.t1	MsBGLU47			442	449	4062	4092			401	409	1986	1993	973	980	38	46			389	411	1103	1114			4062	4092	349	356			1017	1027		MS.gene46597.t1	MsBGLU47	1	1	1			1
MS.gene000032.t1	MsBGLU37	1455	1462	AT~TATA-box		MS.gene46779.t1	MsBGLU48	1881	1906	5222	5257	379	385									158	166			1864	1886					379	385	4517	4538	908	915	2984	3004		MS.gene46779.t1	MsBGLU48	6	5	5	4		2	2
MS.gene000032.t1	MsBGLU37	1529	1536	AT~TATA-box		MS.gene47838.t1	MsBGLU102			89	96	2775	2787	3106	3124	1651	1659					870	878			474	485	1827	1838			2775	2787	1201	1208	1881	1888	3079	3098		MS.gene47838.t1	MsBGLU102	2	1			2		1
MS.gene000032.t1	MsBGLU37	1903	1910	AT~TATA-box		MS.gene47841.t1	MsBGLU103			1551	1558							1110	1124			1053	1061					1356	1367					66	73	1965	1986				MS.gene47841.t1	MsBGLU103	2	1				6
MS.gene002906.t1	MsBGLU4	11	20	TATA-box		MS.gene50185.t1	MsBGLU130	1013	1019	735	742	1335	1347	1631	1658			1448	1455	280	287			1252	1260					317	326	1335	1347			1230	1237				MS.gene50185.t1	MsBGLU130	3	1	1	1	3	1
MS.gene002906.t1	MsBGLU4	87	98	TATA-box		MS.gene50186.t1	MsBGLU123	1979	1996	1722	1736	2915	2927	1860	1878					1166	1180	438	446			666	677			1107	1116	2915	2927			42	49	394	404		MS.gene50186.t1	MsBGLU123	1	2	1	2	2	1
MS.gene002906.t1	MsBGLU4	89	94	TATA-box		MS.gene50187.t1	MsBGLU124	1979	1996	1722	1736	2915	2927	1860	1878					1166	1180	438	446			666	677			1107	1116	2915	2927			42	49	394	404		MS.gene50187.t1	MsBGLU124	1	2	1	2	2	1
MS.gene002906.t1	MsBGLU4	318	325	TATA-box		MS.gene50342.t1	MsBGLU104			567	581							1777	1784					976	984	472	483	1860	1882					383	390	954	961				MS.gene50342.t1	MsBGLU104	2	2				7	5
MS.gene002906.t1	MsBGLU4	319	325	TATA-box		MS.gene53179.t1	MsBGLU131	1812	1818	2535	2549	2431	2443					1653	1667	1010	1017					1896	1907					2431	2443								MS.gene53179.t1	MsBGLU131	4	2	1	1		2	1
MS.gene002906.t1	MsBGLU4	320	325	TATA-box		MS.gene53991.t1	MsBGLU125	804	810	526	533	2710	2728	1142	1151			1239	1246	71	78			1043	1051					108	117	2710	2728			1021	1028				MS.gene53991.t1	MsBGLU125	3	1	1	1	1	2
MS.gene002906.t1	MsBGLU4	380	385	TATA-box		MS.gene54189.t1	MsBGLU132	1980	1997	1723	1737	2915	2927	1860	1878					1167	1181	439	447			666	677			1107	1116	2915	2927			43	50	395	405		MS.gene54189.t1	MsBGLU132	1	2	1	2	2	1
MS.gene002906.t1	MsBGLU4	386	391	TATA-box		MS.gene54570.t1	MsBGLU89	138	146	914	921	4717	4741	4409	4454			1010	1017					1342	1350							4717	4741								MS.gene54570.t1	MsBGLU89	7	1		1	5	1	2
MS.gene002906.t1	MsBGLU4	438	445	TATA-box		MS.gene54571.t1	MsBGLU90	137	145	914	921	4717	4741	4407	4452			1010	1017					1342	1350							4717	4741								MS.gene54571.t1	MsBGLU90	7	1		1	5	1	2
MS.gene002906.t1	MsBGLU4	439	444	TATA-box		MS.gene54574.t1	MsBGLU91	397	403											1753	1767													3196	3210						MS.gene54574.t1	MsBGLU91	1		1	1			2
MS.gene002906.t1	MsBGLU4	535	540	TATA-box		MS.gene54575.t1	MsBGLU92			2151	2186			1648	1657	1185	1193																			831	838				MS.gene54575.t1	MsBGLU92	6	5			1	2	2
MS.gene002906.t1	MsBGLU4	558	563	TATA-box		MS.gene54576.t1	MsBGLU93			6042	6084	492	498	833	842			1532	1539	18	25			1048	1056							492	498			225	232	1170	1180		MS.gene54576.t1	MsBGLU93	3	6	1		1	1	1
MS.gene002906.t1	MsBGLU4	593	602	TATA-box		MS.gene54577.t1	MsBGLU94	716	724	1228	1235	798	804	2628	2646					1365	1379							985	996			798	804	3658	3672						MS.gene54577.t1	MsBGLU94	2	1	1	1	2	7	1
MS.gene002906.t1	MsBGLU4	594	602	TATA-box		MS.gene54584.t1	MsBGLU95	1538	1544	576	583	335	341	1070	1079			1694	1708									1135	1146			335	341	568	575			2709	2729		MS.gene54584.t1	MsBGLU95	3	1	1	1	1	2
MS.gene002906.t1	MsBGLU4	595	606	TATA-box		MS.gene54585.t1	MsBGLU96	2441	2453			775	781	2196	2223			1155	1162			982	990			1110	1121	1491	1502			775	781					1720	1730		MS.gene54585.t1	MsBGLU96	6		2	2	3		2
MS.gene002906.t1	MsBGLU4	596	602	TATA-box		MS.gene54587.t1	MsBGLU97			2659	2680	864	870	1847	1874					3017	3031							1788	1799			864	870								MS.gene54587.t1	MsBGLU97	3	3			3		1
MS.gene002906.t1	MsBGLU4	597	602	TATA-box		MS.gene54590.t1	MsBGLU98	791	797			1467	1473					149	156									1651	1662			1467	1473	1116	1123			4605	4634		MS.gene54590.t1	MsBGLU98	6		1	1		2	1
MS.gene002906.t1	MsBGLU4	621	629	TATA-box		MS.gene54591.t1	MsBGLU99	1940	1946	3162	3183	1440	1446	1836	1854					585	592											1440	1446					3667	3687		MS.gene54591.t1	MsBGLU99	3	3	1	1	2	2	1
MS.gene002906.t1	MsBGLU4	658	665	TATA-box		MS.gene54593.t1	MsBGLU100	1940	1946	1382	1403			1690	1717			479	486							2424	2446	1134	1145									3815	3845		MS.gene54593.t1	MsBGLU100	3	3	1	1	3		2
MS.gene002906.t1	MsBGLU4	659	665	TATA-box		MS.gene55394.t1	MsBGLU126	1248	1278	2848	2862	1221	1227	1177	1186									743	751	717	728					1221	1227	2092	2106			1493	1503		MS.gene55394.t1	MsBGLU126	1	2	5	4	1	3	1
MS.gene002906.t1	MsBGLU4	660	665	TATA-box		MS.gene56477.t1	MsBGLU105	2279	2291	2878	2892	1193	1199	3576	3630													2114	2136			1193	1199	1487	1494	228	235				MS.gene56477.t1	MsBGLU105	7	2	2	2	6	4
MS.gene002906.t1	MsBGLU4	736	745	TATA-box		MS.gene56548.t1	MsBGLU106			636	643	2692	2704	925	943					790	804	358	366			198	209					2692	2704	2522	2536	2749	2763				MS.gene56548.t1	MsBGLU106	5	1	1		2		1
MS.gene002906.t1	MsBGLU4	777	782	TATA-box		MS.gene57012.t1	MsBGLU121	834	845	1664	1685	2272	2284	1691	1709			471	478	2482	2496	1096	1104			1324	1335					2272	2284			700	707	1052	1062		MS.gene57012.t1	MsBGLU121	1	3		1	2
MS.gene002906.t1	MsBGLU4	868	874	TATA-box		MS.gene57365.t1	MsBGLU107	2846	2858	2734	2755			2712	2739	543	551	2224	2238							2074	2096	958	969									3345	3365		MS.gene57365.t1	MsBGLU107	2	3	2	2	3		2
MS.gene002906.t1	MsBGLU4	869	874	TATA-box		MS.gene57366.t1	MsBGLU108			2860	2895	1133	1145					3395	3409									1678	1689			1133	1145					7613	7662		MS.gene57366.t1	MsBGLU108	4	5				3	3
MS.gene002906.t1	MsBGLU4	908	917	TATA-box		MS.gene57367.t1	MsBGLU109			2657	2678			4363	4408					107	114																				MS.gene57367.t1	MsBGLU109	3	3			5		1
MS.gene002906.t1	MsBGLU4	960	966	TATA-box		MS.gene57369.t1	MsBGLU110	2449	2461			781	787	2190	2217			1161	1168			988	996			1116	1127	1493	1504			781	787					1722	1732		MS.gene57369.t1	MsBGLU110	6		2	2	3		2
MS.gene002906.t1	MsBGLU4	961	966	TATA-box		MS.gene57370.t1	MsBGLU111	3791	3814	1378	1385	516	522					1178	1192									348	359			516	522					1553	1563		MS.gene57370.t1	MsBGLU111		1	2	3		3	1
MS.gene002906.t1	MsBGLU4	973	980	TATA-box		MS.gene57805.t1	MsBGLU134	3605	3639	2993	3028	2404	2416					753	760	804	811											2404	2416	323	330	258	265	1789	1808		MS.gene57805.t1	MsBGLU134	2	5	7	5		2
MS.gene002906.t1	MsBGLU4	974	979	TATA-box		MS.gene57806.t1	MsBGLU135	3532	3556	1698	1705			940	949																										MS.gene57806.t1	MsBGLU135	7	1	6	4	1	1	1
MS.gene002906.t1	MsBGLU4	1048	1055	TATA-box		MS.gene57807.t1	MsBGLU136	1992	2004	2506	2520	730	748	3671	3698									829	837	3976	4042					730	748	1235	1242			1449	1459		MS.gene57807.t1	MsBGLU136	6	2	2	2	3
MS.gene002906.t1	MsBGLU4	1049	1054	TATA-box		MS.gene57809.t1	MsBGLU137	653	659	6826	6861	2278	2290					0	7	396	403			1825	1841			1698	1709			2278	2290	2695	2709						MS.gene57809.t1	MsBGLU137		5	1	1		3	3
MS.gene002906.t1	MsBGLU4	1165	1173	TATA-box		MS.gene58871.t1	MsBGLU145	247	260	1932	1939									377	384			1688	1696	969	980	406	417					1658	1665	3158	3179	281	300		MS.gene58871.t1	MsBGLU145	10	1	3	2
MS.gene002906.t1	MsBGLU4	1232	1241	TATA-box		MS.gene58873.t1	MsBGLU146			7737	7779			1584	1593			1368	1375			1987	2003			1781	1803	429	440							1176	1190	899	909		MS.gene58873.t1	MsBGLU146	3	6	1		1
MS.gene002906.t1	MsBGLU4	1361	1369	TATA-box		MS.gene58913.t1	MsBGLU138			1910	1917			1497	1506									1441	1449											1018	1032				MS.gene58913.t1	MsBGLU138	6	1			1	1	1
MS.gene002906.t1	MsBGLU4	1362	1369	TATA-box		MS.gene60477.t1	MsBGLU38	1147	1166	6116	6158	369	375									147	155			1841	1863					369	375	4506	4527	893	900	4920	4949		MS.gene60477.t1	MsBGLU38	5	6	4	3		2	2
MS.gene002906.t1	MsBGLU4	1363	1371	TATA-box		MS.gene62057.t1	MsBGLU176	1790	1807	1514	1528	2242	2254	1924	1933							1693	1701									2242	2254	1462	1469	485	492	530	540		MS.gene62057.t1	MsBGLU176	3	2	2	2	1	2	1
MS.gene002906.t1	MsBGLU4	1364	1371	TATA-box		MS.gene63663.t1	MsBGLU39	2090	2104	1752	1759	947	953	3480	3498							1010	1018			2616	2649					947	953	1861	1868			1416	1426		MS.gene63663.t1	MsBGLU39	4	1	1	2	2		1
MS.gene002906.t1	MsBGLU4	1365	1372	TATA-box		MS.gene63664.t1	MsBGLU40			416	423	4420	4456			375	383	1986	1993	947	954	12	20			337	359	1077	1088			4420	4456	323	330			991	1001		MS.gene63664.t1	MsBGLU40	1	1	1			1
MS.gene002906.t1	MsBGLU4	1366	1371	TATA-box		MS.gene66868.t1	MsBGLU170	402	408	1311	1318	1748	1754					875	889	1984	1998							641	652			1748	1754			296	303				MS.gene66868.t1	MsBGLU170	4	1	1	1		4	1
MS.gene002906.t1	MsBGLU4	1375	1382	TATA-box		MS.gene70070.t1	MsBGLU78	1319	1331	1104	1118	3777	3801	552	570													63	74			3777	3801	1422	1436	558	565				MS.gene70070.t1	MsBGLU78	1	2	2	2	2		1
MS.gene002906.t1	MsBGLU4	1376	1382	TATA-box		MS.gene70075.t1	MsBGLU79	2735	2760	1168	1182	3852	3882	616	634													95	106			3852	3882	1486	1500	590	597				MS.gene70075.t1	MsBGLU79	1	2	4	4	2		1
MS.gene002906.t1	MsBGLU4	1377	1382	TATA-box		MS.gene77367.t1	MsBGLU161	2942	2960	3601	3622	1306	1318	1419	1428	1313	1321			1058	1065	568	576									1306	1318					795	805		MS.gene77367.t1	MsBGLU161	4	3	3	3	1	1
MS.gene002906.t1	MsBGLU4	1457	1464	TATA-box		MS.gene77368.t1	MsBGLU162			3059	3073									2274	2288							3189	3211					1847	1854			1234	1243		MS.gene77368.t1	MsBGLU162	5	2				2	3
MS.gene002906.t1	MsBGLU4	1458	1463	TATA-box		MS.gene77864.t1	MsBGLU50	2676	2700	1836	1850			3280	3298			43	50					398	406	1775	1786							1860	1867						MS.gene77864.t1	MsBGLU50	4	2	4	4	2
MS.gene002906.t1	MsBGLU4	1462	1469	TATA-box		MS.gene77865.t1	MsBGLU51			443	450	4065	4095			402	410	1986	1993	974	981	39	47			391	413	1104	1115			4065	4095	350	357			1018	1028		MS.gene77865.t1	MsBGLU51	1	1	1			1
MS.gene002906.t1	MsBGLU4	1463	1468	TATA-box		MS.gene78357.t1	MsBGLU21	2796	2821					2655	2673	1584	1592											17	28					168	175	64	71				MS.gene78357.t1	MsBGLU21	2		4	4	2	3	2
MS.gene002906.t1	MsBGLU4	1606	1613	TATA-box		MS.gene79359.t1	MsBGLU35	2972	2987									2082	2110	3103	3124					3034	3056							1887	1894	657	664	2407	2443		MS.gene79359.t1	MsBGLU35	1		3	2		4	1
MS.gene002906.t1	MsBGLU4	1607	1612	TATA-box		MS.gene81847.t1	MsBGLU154	1815	1826	2291	2305			5184	5229			3618	3646							525	536	856	867							1510	1517				MS.gene81847.t1	MsBGLU154	1	2		1	5
MS.gene002906.t1	MsBGLU4	1633	1640	TATA-box		MS.gene82370.t1	MsBGLU80	1612	1624	2545	2559	859	865	3647	3692							812	820			2969	2991	1477	1499			859	865	1153	1160			1525	1535		MS.gene82370.t1	MsBGLU80	7	2	2	2	5	4
MS.gene002906.t1	MsBGLU4	1634	1639	TATA-box		MS.gene83788.t1	MsBGLU41																	2037	2053			802	824					2673	2701	163	177				MS.gene83788.t1	MsBGLU41			1				1
MS.gene002906.t1	MsBGLU4	1637	1644	TATA-box		MS.gene83789.t1	MsBGLU42	2972	2987									1396	1417	3146	3174					3033	3055							1887	1894	656	663	2403	2439		MS.gene83789.t1	MsBGLU42	1		3	2		4	1
MS.gene002906.t1	MsBGLU4	1638	1646	TATA-box		MS.gene83794.t1	MsBGLU43			2359	2387							1473	1480							1491	1513	1849	1860							1813	1827	1238	1247		MS.gene83794.t1	MsBGLU43		4				3	1
MS.gene002906.t1	MsBGLU4	1639	1646	TATA-box		MS.gene86720.t1	MsBGLU52	2062	2087	6398	6440	424	430							95	102	203	211			1957	1979					424	430	3579	3593	948	955	1346	1356		MS.gene86720.t1	MsBGLU52	6	6	5	4		4	2
MS.gene002906.t1	MsBGLU4	1640	1647	TATA-box		MS.gene87551.t1	MsBGLU56	1193	1199	4344	4372	1298	1310	3295	3322									1746	1754			1372	1383			1298	1310	2922	2936	467	474	333	343		MS.gene87551.t1	MsBGLU56	4	4	1	1	3	2	2
MS.gene002906.t1	MsBGLU4	1641	1646	TATA-box		MS.gene88690.t1	MsBGLU133	320	331	617	624			1492	1501																										MS.gene88690.t1	MsBGLU133	4	1	1	1	1	2
MS.gene002906.t1	MsBGLU4	1749	1756	TATA-box		MS.gene89894.t1	MsBGLU81	833	839	3941	3962			3917	3944											1493	1504	1689	1700					1659	1666	795	809				MS.gene89894.t1	MsBGLU81	1	3	1	1	3	1	1
MS.gene002906.t1	MsBGLU4	1750	1755	TATA-box		MS.gene93584.t1	MsBGLU53	1312	1318											1154	1161			1429	1437	414	425							875	882						MS.gene93584.t1	MsBGLU53			1	1			2
MS.gene002906.t1	MsBGLU4	1855	1864	TATA-box		MS.gene93585.t1	MsBGLU54	2996	3011									2101	2122	3505	3540					3045	3067							1887	1894	667	674	2448	2484		MS.gene93585.t1	MsBGLU54	3		3	2		4	2
MS.gene002906.t1	MsBGLU4	1858	1864	TATA-box		MS.gene93590.t1	MsBGLU55	5008	5046									1514	1521	1678	1685					2473	2495														MS.gene93590.t1	MsBGLU55	3		7	6		4	1
MS.gene002906.t1	MsBGLU4	1859	1864	TATA-box		MS.gene94680.t1	MsBGLU167			156	163			4227	4263							1032	1040	2066	2082	869	880									1563	1570	1273	1292		MS.gene94680.t1	MsBGLU167	2	1			4	2	2
MS.gene002906.t1	MsBGLU4	1888	1897	TATA-box		MS.gene94682.t1	MsBGLU168			2318	2332	392	398	322	331	1809	1817			3121	3135	1638	1646			147	158	1841	1852			392	398			570	577	1698	1707		MS.gene94682.t1	MsBGLU168	5	2			1	1	3
MS.gene002906.t1	MsBGLU4	1889	1897	TATA-box		MS.gene95620.t1	MsBGLU171	5132	5174	4069	4090	3316	3334	147	165					2349	2363	1373	1381					1458	1469			3316	3334	432	439	334	341				MS.gene95620.t1	MsBGLU171	4	3	7	6	2		1
MS.gene002906.t1	MsBGLU4	1890	1897	TATA-box		MS.gene95623.t1	MsBGLU172			2596	2610			3009	3027			1281	1288	3122	3136	1641	1649											3263	3284			1701	1710		MS.gene95623.t1	MsBGLU172	5	2			2		1
MS.gene002906.t1	MsBGLU4	1891	1897	TATA-box		MS.gene96427.t1	MsBGLU157			3850	3871			1385	1403	944	952	388	395							1547	1558	3381	3403												MS.gene96427.t1	MsBGLU157	1	3			2	1	1
MS.gene002906.t1	MsBGLU4	1892	1897	TATA-box		MS.gene96802.t1	MsBGLU101			2066	2087	3178	3196																			3178	3196	2562	2576	2750	2764				MS.gene96802.t1	MsBGLU101	5	3	1			1	1
MS.gene002906.t1	MsBGLU4	1966	1975	TATA-box		MS.gene98716.t1	MsBGLU3			1101	1115	587	599	880	889	1193	1201															587	599	866	873	811	818	188	198		MS.gene98716.t1	MsBGLU3	1	2	1		1
MS.gene002906.t1	MsBGLU4	1362	1371	AT~TATA-box		MS.gene99681.t1	MsBGLU127	432	438	905	912	1621	1633																			1621	1633	1125	1132						MS.gene99681.t1	MsBGLU127		1	3	1		1	1
MS.gene002906.t1	MsBGLU4	1364	1371	AT~TATA-box
MS.gene002906.t1	MsBGLU4	1639	1646	AT~TATA-box
MS.gene002910.t1	MsBGLU5	12	19	TATA-box
MS.gene002910.t1	MsBGLU5	13	18	TATA-box
MS.gene002910.t1	MsBGLU5	23	30	TATA-box
MS.gene002910.t1	MsBGLU5	24	31	TATA-box
MS.gene002910.t1	MsBGLU5	25	32	TATA-box
MS.gene002910.t1	MsBGLU5	26	33	TATA-box
MS.gene002910.t1	MsBGLU5	28	33	TATA-box
MS.gene002910.t1	MsBGLU5	40	45	TATA-box
MS.gene002910.t1	MsBGLU5	116	125	TATA-box
MS.gene002910.t1	MsBGLU5	195	201	TATA-box
MS.gene002910.t1	MsBGLU5	196	201	TATA-box
MS.gene002910.t1	MsBGLU5	206	215	TATA-box
MS.gene002910.t1	MsBGLU5	207	215	TATA-box
MS.gene002910.t1	MsBGLU5	208	215	TATA-box
MS.gene002910.t1	MsBGLU5	209	215	TATA-box
MS.gene002910.t1	MsBGLU5	210	215	TATA-box
MS.gene002910.t1	MsBGLU5	224	233	TATA-box
MS.gene002910.t1	MsBGLU5	250	257	TATA-box
MS.gene002910.t1	MsBGLU5	251	257	TATA-box
MS.gene002910.t1	MsBGLU5	252	257	TATA-box
MS.gene002910.t1	MsBGLU5	337	344	TATA-box
MS.gene002910.t1	MsBGLU5	338	343	TATA-box
MS.gene002910.t1	MsBGLU5	382	389	TATA-box
MS.gene002910.t1	MsBGLU5	383	390	TATA-box
MS.gene002910.t1	MsBGLU5	385	390	TATA-box
MS.gene002910.t1	MsBGLU5	417	424	TATA-box
MS.gene002910.t1	MsBGLU5	418	426	TATA-box
MS.gene002910.t1	MsBGLU5	419	426	TATA-box
MS.gene002910.t1	MsBGLU5	420	427	TATA-box
MS.gene002910.t1	MsBGLU5	421	426	TATA-box
MS.gene002910.t1	MsBGLU5	495	502	TATA-box
MS.gene002910.t1	MsBGLU5	496	501	TATA-box
MS.gene002910.t1	MsBGLU5	504	511	TATA-box
MS.gene002910.t1	MsBGLU5	505	511	TATA-box
MS.gene002910.t1	MsBGLU5	506	511	TATA-box
MS.gene002910.t1	MsBGLU5	529	536	TATA-box
MS.gene002910.t1	MsBGLU5	530	535	TATA-box
MS.gene002910.t1	MsBGLU5	544	553	TATA-box
MS.gene002910.t1	MsBGLU5	594	600	TATA-box
MS.gene002910.t1	MsBGLU5	595	600	TATA-box
MS.gene002910.t1	MsBGLU5	657	662	TATA-box
MS.gene002910.t1	MsBGLU5	703	714	TATA-box
MS.gene002910.t1	MsBGLU5	713	721	TATA-box
MS.gene002910.t1	MsBGLU5	761	768	TATA-box
MS.gene002910.t1	MsBGLU5	762	768	TATA-box
MS.gene002910.t1	MsBGLU5	763	768	TATA-box
MS.gene002910.t1	MsBGLU5	783	790	TATA-box
MS.gene002910.t1	MsBGLU5	784	789	TATA-box
MS.gene002910.t1	MsBGLU5	911	918	TATA-box
MS.gene002910.t1	MsBGLU5	912	919	TATA-box
MS.gene002910.t1	MsBGLU5	913	920	TATA-box
MS.gene002910.t1	MsBGLU5	914	919	TATA-box
MS.gene002910.t1	MsBGLU5	923	932	TATA-box
MS.gene002910.t1	MsBGLU5	924	932	TATA-box
MS.gene002910.t1	MsBGLU5	925	932	TATA-box
MS.gene002910.t1	MsBGLU5	926	932	TATA-box
MS.gene002910.t1	MsBGLU5	927	932	TATA-box
MS.gene002910.t1	MsBGLU5	1061	1066	TATA-box
MS.gene002910.t1	MsBGLU5	1129	1136	TATA-box
MS.gene002910.t1	MsBGLU5	1130	1135	TATA-box
MS.gene002910.t1	MsBGLU5	1243	1250	TATA-box
MS.gene002910.t1	MsBGLU5	1244	1249	TATA-box
MS.gene002910.t1	MsBGLU5	1299	1306	TATA-box
MS.gene002910.t1	MsBGLU5	1300	1306	TATA-box
MS.gene002910.t1	MsBGLU5	1301	1306	TATA-box
MS.gene002910.t1	MsBGLU5	1337	1342	TATA-box
MS.gene002910.t1	MsBGLU5	1345	1352	TATA-box
MS.gene002910.t1	MsBGLU5	1346	1351	TATA-box
MS.gene002910.t1	MsBGLU5	1393	1400	TATA-box
MS.gene002910.t1	MsBGLU5	1394	1400	TATA-box
MS.gene002910.t1	MsBGLU5	1395	1400	TATA-box
MS.gene002910.t1	MsBGLU5	1428	1435	TATA-box
MS.gene002910.t1	MsBGLU5	1429	1434	TATA-box
MS.gene002910.t1	MsBGLU5	1438	1447	TATA-box
MS.gene002910.t1	MsBGLU5	1463	1470	TATA-box
MS.gene002910.t1	MsBGLU5	1464	1470	TATA-box
MS.gene002910.t1	MsBGLU5	1465	1470	TATA-box
MS.gene002910.t1	MsBGLU5	1525	1530	TATA-box
MS.gene002910.t1	MsBGLU5	1577	1585	TATA-box
MS.gene002910.t1	MsBGLU5	1584	1589	TATA-box
MS.gene002910.t1	MsBGLU5	1743	1752	TATA-box
MS.gene002910.t1	MsBGLU5	1886	1894	TATA-box
MS.gene002910.t1	MsBGLU5	1887	1894	TATA-box
MS.gene002910.t1	MsBGLU5	1888	1894	TATA-box
MS.gene002910.t1	MsBGLU5	1889	1894	TATA-box
MS.gene002910.t1	MsBGLU5	1906	1912	TATA-box
MS.gene002910.t1	MsBGLU5	1907	1912	TATA-box
MS.gene002910.t1	MsBGLU5	1936	1943	TATA-box
MS.gene002910.t1	MsBGLU5	1937	1942	TATA-box
MS.gene002910.t1	MsBGLU5	24	31	AT~TATA-box
MS.gene002910.t1	MsBGLU5	26	33	AT~TATA-box
MS.gene002910.t1	MsBGLU5	383	390	AT~TATA-box
MS.gene002910.t1	MsBGLU5	417	426	AT~TATA-box
MS.gene002910.t1	MsBGLU5	419	426	AT~TATA-box
MS.gene002910.t1	MsBGLU5	912	919	AT~TATA-box
MS.gene002914.t1	MsBGLU6	599	610	TATA-box
MS.gene002914.t1	MsBGLU6	751	756	TATA-box
MS.gene002914.t1	MsBGLU6	988	993	TATA-box
MS.gene002914.t1	MsBGLU6	1422	1431	TATA-box
MS.gene002914.t1	MsBGLU6	1473	1478	TATA-box
MS.gene002914.t1	MsBGLU6	1579	1588	TATA-box
MS.gene002914.t1	MsBGLU6	1580	1588	TATA-box
MS.gene002914.t1	MsBGLU6	1581	1588	TATA-box
MS.gene002914.t1	MsBGLU6	1582	1588	TATA-box
MS.gene002914.t1	MsBGLU6	1583	1588	TATA-box
MS.gene002914.t1	MsBGLU6	1587	1595	TATA-box
MS.gene002914.t1	MsBGLU6	1588	1595	TATA-box
MS.gene002914.t1	MsBGLU6	1589	1595	TATA-box
MS.gene002914.t1	MsBGLU6	1590	1595	TATA-box
MS.gene002914.t1	MsBGLU6	1722	1729	TATA-box
MS.gene002914.t1	MsBGLU6	1723	1729	TATA-box
MS.gene002914.t1	MsBGLU6	1724	1729	TATA-box
MS.gene002914.t1	MsBGLU6	1756	1761	TATA-box
MS.gene002914.t1	MsBGLU6	1786	1792	TATA-box
MS.gene002914.t1	MsBGLU6	1787	1792	TATA-box
MS.gene002914.t1	MsBGLU6	1793	1798	TATA-box
MS.gene002914.t1	MsBGLU6	1915	1922	TATA-box
MS.gene002914.t1	MsBGLU6	1916	1921	TATA-box
MS.gene002914.t1	MsBGLU6	1945	1950	TATA-box
MS.gene002914.t1	MsBGLU6	1968	1975	TATA-box
MS.gene002914.t1	MsBGLU6	1969	1974	TATA-box
MS.gene003897.t1	MsBGLU112	32	37	TATA-box
MS.gene003897.t1	MsBGLU112	48	55	TATA-box
MS.gene003897.t1	MsBGLU112	49	55	TATA-box
MS.gene003897.t1	MsBGLU112	50	55	TATA-box
MS.gene003897.t1	MsBGLU112	165	170	TATA-box
MS.gene003897.t1	MsBGLU112	212	219	TATA-box
MS.gene003897.t1	MsBGLU112	214	219	TATA-box
MS.gene003897.t1	MsBGLU112	236	243	TATA-box
MS.gene003897.t1	MsBGLU112	237	242	TATA-box
MS.gene003897.t1	MsBGLU112	247	252	TATA-box
MS.gene003897.t1	MsBGLU112	252	257	TATA-box
MS.gene003897.t1	MsBGLU112	257	266	TATA-box
MS.gene003897.t1	MsBGLU112	813	822	TATA-box
MS.gene003897.t1	MsBGLU112	876	881	TATA-box
MS.gene003897.t1	MsBGLU112	1002	1009	TATA-box
MS.gene003897.t1	MsBGLU112	1003	1009	TATA-box
MS.gene003897.t1	MsBGLU112	1004	1009	TATA-box
MS.gene003897.t1	MsBGLU112	1112	1117	TATA-box
MS.gene003897.t1	MsBGLU112	1222	1230	TATA-box
MS.gene003897.t1	MsBGLU112	1362	1367	TATA-box
MS.gene003897.t1	MsBGLU112	1627	1634	TATA-box
MS.gene003897.t1	MsBGLU112	1628	1633	TATA-box
MS.gene003897.t1	MsBGLU112	1652	1659	TATA-box
MS.gene003897.t1	MsBGLU112	1653	1658	TATA-box
MS.gene003897.t1	MsBGLU112	1787	1795	TATA-box
MS.gene003897.t1	MsBGLU112	1853	1860	TATA-box
MS.gene003897.t1	MsBGLU112	1854	1861	TATA-box
MS.gene003897.t1	MsBGLU112	1855	1860	TATA-box
MS.gene003897.t1	MsBGLU112	1930	1939	TATA-box
MS.gene003897.t1	MsBGLU112	1853	1860	AT~TATA-box
MS.gene003900.t1	MsBGLU113	135	142	TATA-box
MS.gene003900.t1	MsBGLU113	136	142	TATA-box
MS.gene003900.t1	MsBGLU113	137	142	TATA-box
MS.gene003900.t1	MsBGLU113	175	186	TATA-box
MS.gene003900.t1	MsBGLU113	176	184	TATA-box
MS.gene003900.t1	MsBGLU113	177	184	TATA-box
MS.gene003900.t1	MsBGLU113	178	184	TATA-box
MS.gene003900.t1	MsBGLU113	179	184	TATA-box
MS.gene003900.t1	MsBGLU113	211	216	TATA-box
MS.gene003900.t1	MsBGLU113	494	500	TATA-box
MS.gene003900.t1	MsBGLU113	495	500	TATA-box
MS.gene003900.t1	MsBGLU113	816	823	TATA-box
MS.gene003900.t1	MsBGLU113	817	823	TATA-box
MS.gene003900.t1	MsBGLU113	818	823	TATA-box
MS.gene003900.t1	MsBGLU113	918	923	TATA-box
MS.gene003900.t1	MsBGLU113	931	936	TATA-box
MS.gene003900.t1	MsBGLU113	959	966	TATA-box
MS.gene003900.t1	MsBGLU113	960	966	TATA-box
MS.gene003900.t1	MsBGLU113	961	966	TATA-box
MS.gene003900.t1	MsBGLU113	1068	1075	TATA-box
MS.gene003900.t1	MsBGLU113	1069	1077	TATA-box
MS.gene003900.t1	MsBGLU113	1070	1077	TATA-box
MS.gene003900.t1	MsBGLU113	1071	1078	TATA-box
MS.gene003900.t1	MsBGLU113	1072	1077	TATA-box
MS.gene003900.t1	MsBGLU113	1198	1205	TATA-box
MS.gene003900.t1	MsBGLU113	1200	1205	TATA-box
MS.gene003900.t1	MsBGLU113	1336	1343	TATA-box
MS.gene003900.t1	MsBGLU113	1337	1343	TATA-box
MS.gene003900.t1	MsBGLU113	1338	1343	TATA-box
MS.gene003900.t1	MsBGLU113	1345	1350	TATA-box
MS.gene003900.t1	MsBGLU113	1357	1363	TATA-box
MS.gene003900.t1	MsBGLU113	1358	1363	TATA-box
MS.gene003900.t1	MsBGLU113	1648	1653	TATA-box
MS.gene003900.t1	MsBGLU113	1808	1815	TATA-box
MS.gene003900.t1	MsBGLU113	1809	1815	TATA-box
MS.gene003900.t1	MsBGLU113	1810	1815	TATA-box
MS.gene003900.t1	MsBGLU113	1860	1867	TATA-box
MS.gene003900.t1	MsBGLU113	1861	1867	TATA-box
MS.gene003900.t1	MsBGLU113	1862	1867	TATA-box
MS.gene003900.t1	MsBGLU113	1940	1947	TATA-box
MS.gene003900.t1	MsBGLU113	1942	1947	TATA-box
MS.gene003900.t1	MsBGLU113	1070	1077	AT~TATA-box
MS.gene003902.t1	MsBGLU114	14	21	TATA-box
MS.gene003902.t1	MsBGLU114	15	22	TATA-box
MS.gene003902.t1	MsBGLU114	17	22	TATA-box
MS.gene003902.t1	MsBGLU114	159	166	TATA-box
MS.gene003902.t1	MsBGLU114	160	166	TATA-box
MS.gene003902.t1	MsBGLU114	161	166	TATA-box
MS.gene003902.t1	MsBGLU114	248	255	TATA-box
MS.gene003902.t1	MsBGLU114	249	256	TATA-box
MS.gene003902.t1	MsBGLU114	250	255	TATA-box
MS.gene003902.t1	MsBGLU114	270	277	TATA-box
MS.gene003902.t1	MsBGLU114	271	277	TATA-box
MS.gene003902.t1	MsBGLU114	272	277	TATA-box
MS.gene003902.t1	MsBGLU114	277	282	TATA-box
MS.gene003902.t1	MsBGLU114	464	469	TATA-box
MS.gene003902.t1	MsBGLU114	511	516	TATA-box
MS.gene003902.t1	MsBGLU114	554	561	TATA-box
MS.gene003902.t1	MsBGLU114	556	561	TATA-box
MS.gene003902.t1	MsBGLU114	637	642	TATA-box
MS.gene003902.t1	MsBGLU114	656	661	TATA-box
MS.gene003902.t1	MsBGLU114	872	879	TATA-box
MS.gene003902.t1	MsBGLU114	873	879	TATA-box
MS.gene003902.t1	MsBGLU114	874	879	TATA-box
MS.gene003902.t1	MsBGLU114	943	948	TATA-box
MS.gene003902.t1	MsBGLU114	1064	1072	TATA-box
MS.gene003902.t1	MsBGLU114	1065	1072	TATA-box
MS.gene003902.t1	MsBGLU114	1066	1072	TATA-box
MS.gene003902.t1	MsBGLU114	1067	1072	TATA-box
MS.gene003902.t1	MsBGLU114	1084	1091	TATA-box
MS.gene003902.t1	MsBGLU114	1085	1090	TATA-box
MS.gene003902.t1	MsBGLU114	1286	1294	TATA-box
MS.gene003902.t1	MsBGLU114	1287	1294	TATA-box
MS.gene003902.t1	MsBGLU114	1288	1294	TATA-box
MS.gene003902.t1	MsBGLU114	1289	1294	TATA-box
MS.gene003902.t1	MsBGLU114	1393	1399	TATA-box
MS.gene003902.t1	MsBGLU114	1394	1399	TATA-box
MS.gene003902.t1	MsBGLU114	1400	1407	TATA-box
MS.gene003902.t1	MsBGLU114	1401	1406	TATA-box
MS.gene003902.t1	MsBGLU114	1444	1452	TATA-box
MS.gene003902.t1	MsBGLU114	1445	1452	TATA-box
MS.gene003902.t1	MsBGLU114	1446	1453	TATA-box
MS.gene003902.t1	MsBGLU114	1447	1452	TATA-box
MS.gene003902.t1	MsBGLU114	1466	1471	TATA-box
MS.gene003902.t1	MsBGLU114	1570	1577	TATA-box
MS.gene003902.t1	MsBGLU114	1571	1577	TATA-box
MS.gene003902.t1	MsBGLU114	1572	1577	TATA-box
MS.gene003902.t1	MsBGLU114	1614	1619	TATA-box
MS.gene003902.t1	MsBGLU114	1628	1633	TATA-box
MS.gene003902.t1	MsBGLU114	1671	1676	TATA-box
MS.gene003902.t1	MsBGLU114	1928	1937	TATA-box
MS.gene003902.t1	MsBGLU114	1931	1939	TATA-box
MS.gene003902.t1	MsBGLU114	1932	1939	TATA-box
MS.gene003902.t1	MsBGLU114	1933	1940	TATA-box
MS.gene003902.t1	MsBGLU114	1934	1939	TATA-box
MS.gene003902.t1	MsBGLU114	1972	1980	TATA-box
MS.gene003902.t1	MsBGLU114	1982	1989	TATA-box
MS.gene003902.t1	MsBGLU114	1983	1989	TATA-box
MS.gene003902.t1	MsBGLU114	1984	1989	TATA-box
MS.gene003902.t1	MsBGLU114	15	22	AT~TATA-box
MS.gene003902.t1	MsBGLU114	248	255	AT~TATA-box
MS.gene003902.t1	MsBGLU114	1445	1452	AT~TATA-box
MS.gene003902.t1	MsBGLU114	1932	1939	AT~TATA-box
MS.gene003903.t1	MsBGLU115	651	658	AT~TATA-box
MS.gene003903.t1	MsBGLU115	653	660	AT~TATA-box
MS.gene003903.t1	MsBGLU115	1830	1837	AT~TATA-box
MS.gene003903.t1	MsBGLU115	125	132	TATA-box
MS.gene003903.t1	MsBGLU115	126	131	TATA-box
MS.gene003903.t1	MsBGLU115	168	182	TATA-box
MS.gene003903.t1	MsBGLU115	170	177	TATA-box
MS.gene003903.t1	MsBGLU115	171	176	TATA-box
MS.gene003903.t1	MsBGLU115	176	183	TATA-box
MS.gene003903.t1	MsBGLU115	177	182	TATA-box
MS.gene003903.t1	MsBGLU115	246	251	TATA-box
MS.gene003903.t1	MsBGLU115	319	324	TATA-box
MS.gene003903.t1	MsBGLU115	429	436	TATA-box
MS.gene003903.t1	MsBGLU115	430	436	TATA-box
MS.gene003903.t1	MsBGLU115	431	436	TATA-box
MS.gene003903.t1	MsBGLU115	433	444	TATA-box
MS.gene003903.t1	MsBGLU115	468	473	TATA-box
MS.gene003903.t1	MsBGLU115	519	524	TATA-box
MS.gene003903.t1	MsBGLU115	646	654	TATA-box
MS.gene003903.t1	MsBGLU115	649	656	TATA-box
MS.gene003903.t1	MsBGLU115	651	658	TATA-box
MS.gene003903.t1	MsBGLU115	652	659	TATA-box
MS.gene003903.t1	MsBGLU115	653	660	TATA-box
MS.gene003903.t1	MsBGLU115	654	661	TATA-box
MS.gene003903.t1	MsBGLU115	655	660	TATA-box
MS.gene003903.t1	MsBGLU115	879	886	TATA-box
MS.gene003903.t1	MsBGLU115	880	885	TATA-box
MS.gene003903.t1	MsBGLU115	1008	1016	TATA-box
MS.gene003903.t1	MsBGLU115	1009	1016	TATA-box
MS.gene003903.t1	MsBGLU115	1010	1016	TATA-box
MS.gene003903.t1	MsBGLU115	1011	1016	TATA-box
MS.gene003903.t1	MsBGLU115	1058	1063	TATA-box
MS.gene003903.t1	MsBGLU115	1163	1170	TATA-box
MS.gene003903.t1	MsBGLU115	1164	1169	TATA-box
MS.gene003903.t1	MsBGLU115	1539	1546	TATA-box
MS.gene003903.t1	MsBGLU115	1540	1546	TATA-box
MS.gene003903.t1	MsBGLU115	1541	1546	TATA-box
MS.gene003903.t1	MsBGLU115	1629	1637	TATA-box
MS.gene003903.t1	MsBGLU115	1826	1835	TATA-box
MS.gene003903.t1	MsBGLU115	1829	1837	TATA-box
MS.gene003903.t1	MsBGLU115	1830	1837	TATA-box
MS.gene003903.t1	MsBGLU115	1831	1838	TATA-box
MS.gene003903.t1	MsBGLU115	1832	1837	TATA-box
MS.gene003903.t1	MsBGLU115	1930	1939	TATA-box
MS.gene003904.t1	MsBGLU116	692	699	TATA-box
MS.gene003904.t1	MsBGLU116	693	698	TATA-box
MS.gene003904.t1	MsBGLU116	710	717	TATA-box
MS.gene003904.t1	MsBGLU116	711	716	TATA-box
MS.gene003904.t1	MsBGLU116	777	785	TATA-box
MS.gene003904.t1	MsBGLU116	778	785	TATA-box
MS.gene003904.t1	MsBGLU116	779	787	TATA-box
MS.gene003904.t1	MsBGLU116	780	787	TATA-box
MS.gene003904.t1	MsBGLU116	781	788	TATA-box
MS.gene003904.t1	MsBGLU116	782	789	TATA-box
MS.gene003904.t1	MsBGLU116	783	790	TATA-box
MS.gene003904.t1	MsBGLU116	784	791	TATA-box
MS.gene003904.t1	MsBGLU116	785	792	TATA-box
MS.gene003904.t1	MsBGLU116	786	791	TATA-box
MS.gene003904.t1	MsBGLU116	800	807	TATA-box
MS.gene003904.t1	MsBGLU116	802	807	TATA-box
MS.gene003904.t1	MsBGLU116	938	943	TATA-box
MS.gene003904.t1	MsBGLU116	1070	1077	TATA-box
MS.gene003904.t1	MsBGLU116	1071	1076	TATA-box
MS.gene003904.t1	MsBGLU116	1249	1260	TATA-box
MS.gene003904.t1	MsBGLU116	1250	1258	TATA-box
MS.gene003904.t1	MsBGLU116	1251	1258	TATA-box
MS.gene003904.t1	MsBGLU116	1252	1258	TATA-box
MS.gene003904.t1	MsBGLU116	1253	1258	TATA-box
MS.gene003904.t1	MsBGLU116	1367	1375	TATA-box
MS.gene003904.t1	MsBGLU116	1649	1657	TATA-box
MS.gene003904.t1	MsBGLU116	1818	1827	TATA-box
MS.gene003904.t1	MsBGLU116	1821	1829	TATA-box
MS.gene003904.t1	MsBGLU116	1822	1829	TATA-box
MS.gene003904.t1	MsBGLU116	1823	1830	TATA-box
MS.gene003904.t1	MsBGLU116	1824	1829	TATA-box
MS.gene003904.t1	MsBGLU116	1933	1942	TATA-box
MS.gene003904.t1	MsBGLU116	778	787	AT~TATA-box
MS.gene003904.t1	MsBGLU116	780	787	AT~TATA-box
MS.gene003904.t1	MsBGLU116	782	789	AT~TATA-box
MS.gene003904.t1	MsBGLU116	784	791	AT~TATA-box
MS.gene003904.t1	MsBGLU116	800	807	AT~TATA-box
MS.gene003904.t1	MsBGLU116	1822	1829	AT~TATA-box
MS.gene003905.t1	MsBGLU117	1168	1175	AT~TATA-box
MS.gene003905.t1	MsBGLU117	1170	1177	AT~TATA-box
MS.gene003905.t1	MsBGLU117	1207	1214	AT~TATA-box
MS.gene003905.t1	MsBGLU117	1402	1409	AT~TATA-box
MS.gene003905.t1	MsBGLU117	1875	1882	AT~TATA-box
MS.gene003905.t1	MsBGLU117	95	101	TATA-box
MS.gene003905.t1	MsBGLU117	96	101	TATA-box
MS.gene003905.t1	MsBGLU117	158	163	TATA-box
MS.gene003905.t1	MsBGLU117	1168	1175	TATA-box
MS.gene003905.t1	MsBGLU117	1169	1176	TATA-box
MS.gene003905.t1	MsBGLU117	1170	1177	TATA-box
MS.gene003905.t1	MsBGLU117	1172	1177	TATA-box
MS.gene003905.t1	MsBGLU117	1207	1214	TATA-box
MS.gene003905.t1	MsBGLU117	1208	1215	TATA-box
MS.gene003905.t1	MsBGLU117	1209	1214	TATA-box
MS.gene003905.t1	MsBGLU117	1281	1288	TATA-box
MS.gene003905.t1	MsBGLU117	1282	1287	TATA-box
MS.gene003905.t1	MsBGLU117	1365	1372	TATA-box
MS.gene003905.t1	MsBGLU117	1366	1371	TATA-box
MS.gene003905.t1	MsBGLU117	1401	1408	TATA-box
MS.gene003905.t1	MsBGLU117	1402	1409	TATA-box
MS.gene003905.t1	MsBGLU117	1404	1409	TATA-box
MS.gene003905.t1	MsBGLU117	1424	1431	TATA-box
MS.gene003905.t1	MsBGLU117	1425	1431	TATA-box
MS.gene003905.t1	MsBGLU117	1426	1431	TATA-box
MS.gene003905.t1	MsBGLU117	1501	1506	TATA-box
MS.gene003905.t1	MsBGLU117	1608	1613	TATA-box
MS.gene003905.t1	MsBGLU117	1648	1653	TATA-box
MS.gene003905.t1	MsBGLU117	1687	1693	TATA-box
MS.gene003905.t1	MsBGLU117	1688	1693	TATA-box
MS.gene003905.t1	MsBGLU117	1694	1702	TATA-box
MS.gene003905.t1	MsBGLU117	1695	1702	TATA-box
MS.gene003905.t1	MsBGLU117	1696	1702	TATA-box
MS.gene003905.t1	MsBGLU117	1697	1702	TATA-box
MS.gene003905.t1	MsBGLU117	1723	1731	TATA-box
MS.gene003905.t1	MsBGLU117	1875	1882	TATA-box
MS.gene003905.t1	MsBGLU117	1876	1883	TATA-box
MS.gene003905.t1	MsBGLU117	1877	1882	TATA-box
MS.gene003909.t1	MsBGLU82	51	58	TATA-box
MS.gene003909.t1	MsBGLU82	52	58	TATA-box
MS.gene003909.t1	MsBGLU82	53	58	TATA-box
MS.gene003909.t1	MsBGLU82	127	132	TATA-box
MS.gene003909.t1	MsBGLU82	161	168	TATA-box
MS.gene003909.t1	MsBGLU82	162	168	TATA-box
MS.gene003909.t1	MsBGLU82	163	168	TATA-box
MS.gene003909.t1	MsBGLU82	237	245	TATA-box
MS.gene003909.t1	MsBGLU82	238	245	TATA-box
MS.gene003909.t1	MsBGLU82	239	245	TATA-box
MS.gene003909.t1	MsBGLU82	240	245	TATA-box
MS.gene003909.t1	MsBGLU82	418	425	TATA-box
MS.gene003909.t1	MsBGLU82	419	427	TATA-box
MS.gene003909.t1	MsBGLU82	420	427	TATA-box
MS.gene003909.t1	MsBGLU82	421	428	TATA-box
MS.gene003909.t1	MsBGLU82	422	427	TATA-box
MS.gene003909.t1	MsBGLU82	426	433	TATA-box
MS.gene003909.t1	MsBGLU82	427	432	TATA-box
MS.gene003909.t1	MsBGLU82	515	520	TATA-box
MS.gene003909.t1	MsBGLU82	606	613	TATA-box
MS.gene003909.t1	MsBGLU82	607	612	TATA-box
MS.gene003909.t1	MsBGLU82	749	756	TATA-box
MS.gene003909.t1	MsBGLU82	750	755	TATA-box
MS.gene003909.t1	MsBGLU82	858	865	TATA-box
MS.gene003909.t1	MsBGLU82	859	864	TATA-box
MS.gene003909.t1	MsBGLU82	875	880	TATA-box
MS.gene003909.t1	MsBGLU82	1070	1075	TATA-box
MS.gene003909.t1	MsBGLU82	1921	1926	TATA-box
MS.gene003909.t1	MsBGLU82	420	427	AT~TATA-box
MS.gene003910.t1	MsBGLU83	25	32	AT~TATA-box
MS.gene003910.t1	MsBGLU83	69	76	AT~TATA-box
MS.gene003910.t1	MsBGLU83	700	707	AT~TATA-box
MS.gene003910.t1	MsBGLU83	1541	1548	AT~TATA-box
MS.gene003910.t1	MsBGLU83	1900	1907	AT~TATA-box
MS.gene003910.t1	MsBGLU83	1938	1945	AT~TATA-box
MS.gene003910.t1	MsBGLU83	24	31	TATA-box
MS.gene003910.t1	MsBGLU83	25	32	TATA-box
MS.gene003910.t1	MsBGLU83	26	33	TATA-box
MS.gene003910.t1	MsBGLU83	27	32	TATA-box
MS.gene003910.t1	MsBGLU83	68	75	TATA-box
MS.gene003910.t1	MsBGLU83	69	76	TATA-box
MS.gene003910.t1	MsBGLU83	71	76	TATA-box
MS.gene003910.t1	MsBGLU83	139	146	TATA-box
MS.gene003910.t1	MsBGLU83	140	146	TATA-box
MS.gene003910.t1	MsBGLU83	141	146	TATA-box
MS.gene003910.t1	MsBGLU83	206	213	TATA-box
MS.gene003910.t1	MsBGLU83	207	212	TATA-box
MS.gene003910.t1	MsBGLU83	265	270	TATA-box
MS.gene003910.t1	MsBGLU83	342	349	TATA-box
MS.gene003910.t1	MsBGLU83	343	349	TATA-box
MS.gene003910.t1	MsBGLU83	344	349	TATA-box
MS.gene003910.t1	MsBGLU83	372	380	TATA-box
MS.gene003910.t1	MsBGLU83	488	495	TATA-box
MS.gene003910.t1	MsBGLU83	489	495	TATA-box
MS.gene003910.t1	MsBGLU83	490	495	TATA-box
MS.gene003910.t1	MsBGLU83	503	508	TATA-box
MS.gene003910.t1	MsBGLU83	520	525	TATA-box
MS.gene003910.t1	MsBGLU83	546	554	TATA-box
MS.gene003910.t1	MsBGLU83	547	558	TATA-box
MS.gene003910.t1	MsBGLU83	548	554	TATA-box
MS.gene003910.t1	MsBGLU83	549	554	TATA-box
MS.gene003910.t1	MsBGLU83	561	570	TATA-box
MS.gene003910.t1	MsBGLU83	569	576	TATA-box
MS.gene003910.t1	MsBGLU83	570	576	TATA-box
MS.gene003910.t1	MsBGLU83	571	576	TATA-box
MS.gene003910.t1	MsBGLU83	584	589	TATA-box
MS.gene003910.t1	MsBGLU83	675	680	TATA-box
MS.gene003910.t1	MsBGLU83	698	705	TATA-box
MS.gene003910.t1	MsBGLU83	700	707	TATA-box
MS.gene003910.t1	MsBGLU83	701	708	TATA-box
MS.gene003910.t1	MsBGLU83	702	707	TATA-box
MS.gene003910.t1	MsBGLU83	863	868	TATA-box
MS.gene003910.t1	MsBGLU83	889	897	TATA-box
MS.gene003910.t1	MsBGLU83	890	901	TATA-box
MS.gene003910.t1	MsBGLU83	891	897	TATA-box
MS.gene003910.t1	MsBGLU83	892	897	TATA-box
MS.gene003910.t1	MsBGLU83	902	911	TATA-box
MS.gene003910.t1	MsBGLU83	916	923	TATA-box
MS.gene003910.t1	MsBGLU83	917	922	TATA-box
MS.gene003910.t1	MsBGLU83	1342	1351	TATA-box
MS.gene003910.t1	MsBGLU83	1354	1359	TATA-box
MS.gene003910.t1	MsBGLU83	1408	1413	TATA-box
MS.gene003910.t1	MsBGLU83	1531	1537	TATA-box
MS.gene003910.t1	MsBGLU83	1532	1537	TATA-box
MS.gene003910.t1	MsBGLU83	1541	1548	TATA-box
MS.gene003910.t1	MsBGLU83	1542	1549	TATA-box
MS.gene003910.t1	MsBGLU83	1543	1548	TATA-box
MS.gene003910.t1	MsBGLU83	1551	1559	TATA-box
MS.gene003910.t1	MsBGLU83	1552	1559	TATA-box
MS.gene003910.t1	MsBGLU83	1553	1559	TATA-box
MS.gene003910.t1	MsBGLU83	1554	1559	TATA-box
MS.gene003910.t1	MsBGLU83	1603	1610	TATA-box
MS.gene003910.t1	MsBGLU83	1604	1610	TATA-box
MS.gene003910.t1	MsBGLU83	1605	1610	TATA-box
MS.gene003910.t1	MsBGLU83	1726	1735	TATA-box
MS.gene003910.t1	MsBGLU83	1729	1735	TATA-box
MS.gene003910.t1	MsBGLU83	1730	1735	TATA-box
MS.gene003910.t1	MsBGLU83	1775	1783	TATA-box
MS.gene003910.t1	MsBGLU83	1831	1836	TATA-box
MS.gene003910.t1	MsBGLU83	1900	1907	TATA-box
MS.gene003910.t1	MsBGLU83	1901	1908	TATA-box
MS.gene003910.t1	MsBGLU83	1902	1907	TATA-box
MS.gene003910.t1	MsBGLU83	1937	1944	TATA-box
MS.gene003910.t1	MsBGLU83	1938	1945	TATA-box
MS.gene003910.t1	MsBGLU83	1939	1946	TATA-box
MS.gene003910.t1	MsBGLU83	1940	1945	TATA-box
MS.gene003910.t1	MsBGLU83	1967	1972	TATA-box
MS.gene003914.t1	MsBGLU84	277	284	AT~TATA-box
MS.gene003914.t1	MsBGLU84	279	286	AT~TATA-box
MS.gene003914.t1	MsBGLU84	1694	1701	AT~TATA-box
MS.gene003914.t1	MsBGLU84	1929	1936	AT~TATA-box
MS.gene003914.t1	MsBGLU84	1931	1938	AT~TATA-box
MS.gene003914.t1	MsBGLU84	27	36	TATA-box
MS.gene003914.t1	MsBGLU84	46	53	TATA-box
MS.gene003914.t1	MsBGLU84	47	53	TATA-box
MS.gene003914.t1	MsBGLU84	48	53	TATA-box
MS.gene003914.t1	MsBGLU84	66	74	TATA-box
MS.gene003914.t1	MsBGLU84	122	131	TATA-box
MS.gene003914.t1	MsBGLU84	125	131	TATA-box
MS.gene003914.t1	MsBGLU84	126	131	TATA-box
MS.gene003914.t1	MsBGLU84	169	174	TATA-box
MS.gene003914.t1	MsBGLU84	277	284	TATA-box
MS.gene003914.t1	MsBGLU84	278	285	TATA-box
MS.gene003914.t1	MsBGLU84	279	286	TATA-box
MS.gene003914.t1	MsBGLU84	280	287	TATA-box
MS.gene003914.t1	MsBGLU84	281	286	TATA-box
MS.gene003914.t1	MsBGLU84	360	365	TATA-box
MS.gene003914.t1	MsBGLU84	864	871	TATA-box
MS.gene003914.t1	MsBGLU84	865	871	TATA-box
MS.gene003914.t1	MsBGLU84	866	871	TATA-box
MS.gene003914.t1	MsBGLU84	924	933	TATA-box
MS.gene003914.t1	MsBGLU84	1102	1110	TATA-box
MS.gene003914.t1	MsBGLU84	1191	1205	TATA-box
MS.gene003914.t1	MsBGLU84	1194	1199	TATA-box
MS.gene003914.t1	MsBGLU84	1199	1206	TATA-box
MS.gene003914.t1	MsBGLU84	1200	1205	TATA-box
MS.gene003914.t1	MsBGLU84	1384	1389	TATA-box
MS.gene003914.t1	MsBGLU84	1446	1453	TATA-box
MS.gene003914.t1	MsBGLU84	1447	1452	TATA-box
MS.gene003914.t1	MsBGLU84	1477	1482	TATA-box
MS.gene003914.t1	MsBGLU84	1537	1542	TATA-box
MS.gene003914.t1	MsBGLU84	1616	1625	TATA-box
MS.gene003914.t1	MsBGLU84	1617	1625	TATA-box
MS.gene003914.t1	MsBGLU84	1618	1625	TATA-box
MS.gene003914.t1	MsBGLU84	1619	1625	TATA-box
MS.gene003914.t1	MsBGLU84	1620	1625	TATA-box
MS.gene003914.t1	MsBGLU84	1680	1685	TATA-box
MS.gene003914.t1	MsBGLU84	1693	1700	TATA-box
MS.gene003914.t1	MsBGLU84	1694	1701	TATA-box
MS.gene003914.t1	MsBGLU84	1695	1702	TATA-box
MS.gene003914.t1	MsBGLU84	1696	1701	TATA-box
MS.gene003914.t1	MsBGLU84	1747	1754	TATA-box
MS.gene003914.t1	MsBGLU84	1748	1754	TATA-box
MS.gene003914.t1	MsBGLU84	1749	1754	TATA-box
MS.gene003914.t1	MsBGLU84	1784	1791	TATA-box
MS.gene003914.t1	MsBGLU84	1786	1791	TATA-box
MS.gene003914.t1	MsBGLU84	1929	1936	TATA-box
MS.gene003914.t1	MsBGLU84	1930	1937	TATA-box
MS.gene003914.t1	MsBGLU84	1931	1938	TATA-box
MS.gene003914.t1	MsBGLU84	1932	1939	TATA-box
MS.gene003914.t1	MsBGLU84	1933	1938	TATA-box
MS.gene003915.t1	MsBGLU85	279	286	AT~TATA-box
MS.gene003915.t1	MsBGLU85	787	794	AT~TATA-box
MS.gene003915.t1	MsBGLU85	1413	1420	AT~TATA-box
MS.gene003915.t1	MsBGLU85	97	104	TATA-box
MS.gene003915.t1	MsBGLU85	98	103	TATA-box
MS.gene003915.t1	MsBGLU85	278	285	TATA-box
MS.gene003915.t1	MsBGLU85	279	286	TATA-box
MS.gene003915.t1	MsBGLU85	281	286	TATA-box
MS.gene003915.t1	MsBGLU85	391	399	TATA-box
MS.gene003915.t1	MsBGLU85	392	399	TATA-box
MS.gene003915.t1	MsBGLU85	393	399	TATA-box
MS.gene003915.t1	MsBGLU85	394	399	TATA-box
MS.gene003915.t1	MsBGLU85	549	554	TATA-box
MS.gene003915.t1	MsBGLU85	583	588	TATA-box
MS.gene003915.t1	MsBGLU85	647	658	TATA-box
MS.gene003915.t1	MsBGLU85	785	792	TATA-box
MS.gene003915.t1	MsBGLU85	786	794	TATA-box
MS.gene003915.t1	MsBGLU85	787	794	TATA-box
MS.gene003915.t1	MsBGLU85	788	795	TATA-box
MS.gene003915.t1	MsBGLU85	789	794	TATA-box
MS.gene003915.t1	MsBGLU85	875	882	TATA-box
MS.gene003915.t1	MsBGLU85	876	881	TATA-box
MS.gene003915.t1	MsBGLU85	931	939	TATA-box
MS.gene003915.t1	MsBGLU85	1026	1033	TATA-box
MS.gene003915.t1	MsBGLU85	1027	1032	TATA-box
MS.gene003915.t1	MsBGLU85	1217	1228	TATA-box
MS.gene003915.t1	MsBGLU85	1242	1247	TATA-box
MS.gene003915.t1	MsBGLU85	1275	1283	TATA-box
MS.gene003915.t1	MsBGLU85	1276	1283	TATA-box
MS.gene003915.t1	MsBGLU85	1277	1283	TATA-box
MS.gene003915.t1	MsBGLU85	1278	1283	TATA-box
MS.gene003915.t1	MsBGLU85	1402	1409	TATA-box
MS.gene003915.t1	MsBGLU85	1403	1408	TATA-box
MS.gene003915.t1	MsBGLU85	1413	1420	TATA-box
MS.gene003915.t1	MsBGLU85	1414	1421	TATA-box
MS.gene003915.t1	MsBGLU85	1415	1420	TATA-box
MS.gene003915.t1	MsBGLU85	1543	1548	TATA-box
MS.gene003915.t1	MsBGLU85	1598	1606	TATA-box
MS.gene003915.t1	MsBGLU85	1622	1629	TATA-box
MS.gene003915.t1	MsBGLU85	1624	1629	TATA-box
MS.gene003915.t1	MsBGLU85	1662	1673	TATA-box
MS.gene003915.t1	MsBGLU85	1685	1693	TATA-box
MS.gene003915.t1	MsBGLU85	1877	1884	TATA-box
MS.gene003915.t1	MsBGLU85	1878	1883	TATA-box
MS.gene003915.t1	MsBGLU85	1893	1901	TATA-box
MS.gene003915.t1	MsBGLU85	1894	1901	TATA-box
MS.gene003915.t1	MsBGLU85	1895	1901	TATA-box
MS.gene003915.t1	MsBGLU85	1896	1901	TATA-box
MS.gene003915.t1	MsBGLU85	1932	1943	TATA-box
MS.gene003915.t1	MsBGLU85	1934	1939	TATA-box
MS.gene003916.t1	MsBGLU86	202	213	TATA-box
MS.gene003916.t1	MsBGLU86	203	210	TATA-box
MS.gene003916.t1	MsBGLU86	204	209	TATA-box
MS.gene003916.t1	MsBGLU86	248	255	TATA-box
MS.gene003916.t1	MsBGLU86	249	254	TATA-box
MS.gene003916.t1	MsBGLU86	302	309	TATA-box
MS.gene003916.t1	MsBGLU86	304	309	TATA-box
MS.gene003916.t1	MsBGLU86	417	428	TATA-box
MS.gene003916.t1	MsBGLU86	547	553	TATA-box
MS.gene003916.t1	MsBGLU86	548	553	TATA-box
MS.gene003916.t1	MsBGLU86	637	645	TATA-box
MS.gene003916.t1	MsBGLU86	690	697	TATA-box
MS.gene003916.t1	MsBGLU86	691	696	TATA-box
MS.gene003916.t1	MsBGLU86	739	744	TATA-box
MS.gene003916.t1	MsBGLU86	1363	1371	TATA-box
MS.gene003916.t1	MsBGLU86	1364	1371	TATA-box
MS.gene003916.t1	MsBGLU86	1365	1371	TATA-box
MS.gene003916.t1	MsBGLU86	1366	1371	TATA-box
MS.gene003916.t1	MsBGLU86	1398	1406	TATA-box
MS.gene003916.t1	MsBGLU86	1399	1406	TATA-box
MS.gene003916.t1	MsBGLU86	1400	1406	TATA-box
MS.gene003916.t1	MsBGLU86	1401	1406	TATA-box
MS.gene003916.t1	MsBGLU86	1418	1424	TATA-box
MS.gene003916.t1	MsBGLU86	1419	1424	TATA-box
MS.gene003916.t1	MsBGLU86	1644	1649	TATA-box
MS.gene003916.t1	MsBGLU86	1797	1806	TATA-box
MS.gene003916.t1	MsBGLU86	1798	1806	TATA-box
MS.gene003916.t1	MsBGLU86	1799	1806	TATA-box
MS.gene003916.t1	MsBGLU86	1800	1806	TATA-box
MS.gene003916.t1	MsBGLU86	1801	1806	TATA-box
MS.gene003916.t1	MsBGLU86	1856	1861	TATA-box
MS.gene003918.t1	MsBGLU87	217	228	TATA-box
MS.gene003918.t1	MsBGLU87	218	225	TATA-box
MS.gene003918.t1	MsBGLU87	219	224	TATA-box
MS.gene003918.t1	MsBGLU87	263	270	TATA-box
MS.gene003918.t1	MsBGLU87	264	269	TATA-box
MS.gene003918.t1	MsBGLU87	317	324	TATA-box
MS.gene003918.t1	MsBGLU87	319	324	TATA-box
MS.gene003918.t1	MsBGLU87	323	330	TATA-box
MS.gene003918.t1	MsBGLU87	324	329	TATA-box
MS.gene003918.t1	MsBGLU87	428	439	TATA-box
MS.gene003918.t1	MsBGLU87	558	564	TATA-box
MS.gene003918.t1	MsBGLU87	559	564	TATA-box
MS.gene003918.t1	MsBGLU87	648	656	TATA-box
MS.gene003918.t1	MsBGLU87	707	714	TATA-box
MS.gene003918.t1	MsBGLU87	708	713	TATA-box
MS.gene003918.t1	MsBGLU87	756	761	TATA-box
MS.gene003918.t1	MsBGLU87	1380	1388	TATA-box
MS.gene003918.t1	MsBGLU87	1381	1388	TATA-box
MS.gene003918.t1	MsBGLU87	1382	1388	TATA-box
MS.gene003918.t1	MsBGLU87	1383	1388	TATA-box
MS.gene003918.t1	MsBGLU87	1410	1418	TATA-box
MS.gene003918.t1	MsBGLU87	1411	1418	TATA-box
MS.gene003918.t1	MsBGLU87	1412	1418	TATA-box
MS.gene003918.t1	MsBGLU87	1413	1418	TATA-box
MS.gene003918.t1	MsBGLU87	1430	1436	TATA-box
MS.gene003918.t1	MsBGLU87	1431	1436	TATA-box
MS.gene003918.t1	MsBGLU87	1663	1672	TATA-box
MS.gene003918.t1	MsBGLU87	1796	1805	TATA-box
MS.gene003918.t1	MsBGLU87	1797	1805	TATA-box
MS.gene003918.t1	MsBGLU87	1798	1805	TATA-box
MS.gene003918.t1	MsBGLU87	1799	1805	TATA-box
MS.gene003918.t1	MsBGLU87	1800	1805	TATA-box
MS.gene003918.t1	MsBGLU87	1856	1861	TATA-box
MS.gene006777.t1	MsBGLU57	92	97	TATA-box
MS.gene006777.t1	MsBGLU57	215	223	TATA-box
MS.gene006777.t1	MsBGLU57	216	223	TATA-box
MS.gene006777.t1	MsBGLU57	217	223	TATA-box
MS.gene006777.t1	MsBGLU57	218	223	TATA-box
MS.gene006777.t1	MsBGLU57	231	237	TATA-box
MS.gene006777.t1	MsBGLU57	232	237	TATA-box
MS.gene006777.t1	MsBGLU57	273	279	TATA-box
MS.gene006777.t1	MsBGLU57	274	279	TATA-box
MS.gene006777.t1	MsBGLU57	283	290	TATA-box
MS.gene006777.t1	MsBGLU57	284	289	TATA-box
MS.gene006777.t1	MsBGLU57	323	330	TATA-box
MS.gene006777.t1	MsBGLU57	324	329	TATA-box
MS.gene006777.t1	MsBGLU57	442	449	TATA-box
MS.gene006777.t1	MsBGLU57	443	449	TATA-box
MS.gene006777.t1	MsBGLU57	444	449	TATA-box
MS.gene006777.t1	MsBGLU57	525	533	TATA-box
MS.gene006777.t1	MsBGLU57	526	533	TATA-box
MS.gene006777.t1	MsBGLU57	527	534	TATA-box
MS.gene006777.t1	MsBGLU57	528	535	TATA-box
MS.gene006777.t1	MsBGLU57	529	536	TATA-box
MS.gene006777.t1	MsBGLU57	530	535	TATA-box
MS.gene006777.t1	MsBGLU57	550	559	TATA-box
MS.gene006777.t1	MsBGLU57	831	838	TATA-box
MS.gene006777.t1	MsBGLU57	833	838	TATA-box
MS.gene006777.t1	MsBGLU57	1063	1070	TATA-box
MS.gene006777.t1	MsBGLU57	1064	1070	TATA-box
MS.gene006777.t1	MsBGLU57	1065	1070	TATA-box
MS.gene006777.t1	MsBGLU57	1137	1145	TATA-box
MS.gene006777.t1	MsBGLU57	1184	1189	TATA-box
MS.gene006777.t1	MsBGLU57	1306	1311	TATA-box
MS.gene006777.t1	MsBGLU57	1308	1316	TATA-box
MS.gene006777.t1	MsBGLU57	1403	1410	TATA-box
MS.gene006777.t1	MsBGLU57	1404	1410	TATA-box
MS.gene006777.t1	MsBGLU57	1405	1410	TATA-box
MS.gene006777.t1	MsBGLU57	1429	1437	TATA-box
MS.gene006777.t1	MsBGLU57	1531	1536	TATA-box
MS.gene006777.t1	MsBGLU57	1793	1801	TATA-box
MS.gene006777.t1	MsBGLU57	1794	1801	TATA-box
MS.gene006777.t1	MsBGLU57	1795	1801	TATA-box
MS.gene006777.t1	MsBGLU57	1796	1801	TATA-box
MS.gene006777.t1	MsBGLU57	1905	1910	TATA-box
MS.gene006777.t1	MsBGLU57	1907	1916	TATA-box
MS.gene006777.t1	MsBGLU57	1930	1937	TATA-box
MS.gene006777.t1	MsBGLU57	1931	1939	TATA-box
MS.gene006777.t1	MsBGLU57	1932	1939	TATA-box
MS.gene006777.t1	MsBGLU57	1933	1940	TATA-box
MS.gene006777.t1	MsBGLU57	1934	1941	TATA-box
MS.gene006777.t1	MsBGLU57	1935	1942	TATA-box
MS.gene006777.t1	MsBGLU57	1936	1943	TATA-box
MS.gene006777.t1	MsBGLU57	1938	1943	TATA-box
MS.gene006777.t1	MsBGLU57	526	533	AT~TATA-box
MS.gene006777.t1	MsBGLU57	528	535	AT~TATA-box
MS.gene006777.t1	MsBGLU57	1932	1939	AT~TATA-box
MS.gene006777.t1	MsBGLU57	1934	1941	AT~TATA-box
MS.gene006777.t1	MsBGLU57	1936	1943	AT~TATA-box
MS.gene006844.t1	MsBGLU58	510	517	AT~TATA-box
MS.gene006844.t1	MsBGLU58	1904	1911	AT~TATA-box
MS.gene006844.t1	MsBGLU58	1906	1913	AT~TATA-box
MS.gene006844.t1	MsBGLU58	45	54	TATA-box
MS.gene006844.t1	MsBGLU58	143	150	TATA-box
MS.gene006844.t1	MsBGLU58	144	150	TATA-box
MS.gene006844.t1	MsBGLU58	145	150	TATA-box
MS.gene006844.t1	MsBGLU58	376	383	TATA-box
MS.gene006844.t1	MsBGLU58	377	382	TATA-box
MS.gene006844.t1	MsBGLU58	383	388	TATA-box
MS.gene006844.t1	MsBGLU58	404	411	TATA-box
MS.gene006844.t1	MsBGLU58	405	411	TATA-box
MS.gene006844.t1	MsBGLU58	406	411	TATA-box
MS.gene006844.t1	MsBGLU58	411	419	TATA-box
MS.gene006844.t1	MsBGLU58	495	504	TATA-box
MS.gene006844.t1	MsBGLU58	499	506	TATA-box
MS.gene006844.t1	MsBGLU58	500	506	TATA-box
MS.gene006844.t1	MsBGLU58	501	506	TATA-box
MS.gene006844.t1	MsBGLU58	509	516	TATA-box
MS.gene006844.t1	MsBGLU58	510	517	TATA-box
MS.gene006844.t1	MsBGLU58	512	517	TATA-box
MS.gene006844.t1	MsBGLU58	514	522	TATA-box
MS.gene006844.t1	MsBGLU58	539	550	TATA-box
MS.gene006844.t1	MsBGLU58	544	551	TATA-box
MS.gene006844.t1	MsBGLU58	545	550	TATA-box
MS.gene006844.t1	MsBGLU58	582	589	TATA-box
MS.gene006844.t1	MsBGLU58	583	589	TATA-box
MS.gene006844.t1	MsBGLU58	584	589	TATA-box
MS.gene006844.t1	MsBGLU58	694	699	TATA-box
MS.gene006844.t1	MsBGLU58	755	762	TATA-box
MS.gene006844.t1	MsBGLU58	756	761	TATA-box
MS.gene006844.t1	MsBGLU58	1173	1180	TATA-box
MS.gene006844.t1	MsBGLU58	1174	1179	TATA-box
MS.gene006844.t1	MsBGLU58	1340	1347	TATA-box
MS.gene006844.t1	MsBGLU58	1341	1347	TATA-box
MS.gene006844.t1	MsBGLU58	1342	1347	TATA-box
MS.gene006844.t1	MsBGLU58	1430	1437	TATA-box
MS.gene006844.t1	MsBGLU58	1431	1437	TATA-box
MS.gene006844.t1	MsBGLU58	1432	1437	TATA-box
MS.gene006844.t1	MsBGLU58	1548	1555	TATA-box
MS.gene006844.t1	MsBGLU58	1549	1554	TATA-box
MS.gene006844.t1	MsBGLU58	1558	1563	TATA-box
MS.gene006844.t1	MsBGLU58	1591	1598	TATA-box
MS.gene006844.t1	MsBGLU58	1592	1597	TATA-box
MS.gene006844.t1	MsBGLU58	1683	1689	TATA-box
MS.gene006844.t1	MsBGLU58	1684	1689	TATA-box
MS.gene006844.t1	MsBGLU58	1810	1815	TATA-box
MS.gene006844.t1	MsBGLU58	1904	1911	TATA-box
MS.gene006844.t1	MsBGLU58	1905	1912	TATA-box
MS.gene006844.t1	MsBGLU58	1906	1913	TATA-box
MS.gene006844.t1	MsBGLU58	1908	1913	TATA-box
MS.gene006844.t1	MsBGLU58	1913	1918	TATA-box
MS.gene00856.t1	MsBGLU18	193	200	TATA-box
MS.gene00856.t1	MsBGLU18	195	200	TATA-box
MS.gene00856.t1	MsBGLU18	323	330	TATA-box
MS.gene00856.t1	MsBGLU18	324	332	TATA-box
MS.gene00856.t1	MsBGLU18	325	332	TATA-box
MS.gene00856.t1	MsBGLU18	326	333	TATA-box
MS.gene00856.t1	MsBGLU18	327	332	TATA-box
MS.gene00856.t1	MsBGLU18	422	430	TATA-box
MS.gene00856.t1	MsBGLU18	423	430	TATA-box
MS.gene00856.t1	MsBGLU18	424	430	TATA-box
MS.gene00856.t1	MsBGLU18	425	430	TATA-box
MS.gene00856.t1	MsBGLU18	642	650	TATA-box
MS.gene00856.t1	MsBGLU18	667	674	TATA-box
MS.gene00856.t1	MsBGLU18	669	674	TATA-box
MS.gene00856.t1	MsBGLU18	721	732	TATA-box
MS.gene00856.t1	MsBGLU18	1091	1100	TATA-box
MS.gene00856.t1	MsBGLU18	1148	1153	TATA-box
MS.gene00856.t1	MsBGLU18	1403	1414	TATA-box
MS.gene00856.t1	MsBGLU18	1457	1464	TATA-box
MS.gene00856.t1	MsBGLU18	1458	1464	TATA-box
MS.gene00856.t1	MsBGLU18	1459	1464	TATA-box
MS.gene00856.t1	MsBGLU18	1568	1577	TATA-box
MS.gene00856.t1	MsBGLU18	1569	1577	TATA-box
MS.gene00856.t1	MsBGLU18	1570	1577	TATA-box
MS.gene00856.t1	MsBGLU18	1571	1577	TATA-box
MS.gene00856.t1	MsBGLU18	1572	1577	TATA-box
MS.gene00856.t1	MsBGLU18	1576	1584	TATA-box
MS.gene00856.t1	MsBGLU18	1577	1584	TATA-box
MS.gene00856.t1	MsBGLU18	1578	1584	TATA-box
MS.gene00856.t1	MsBGLU18	1579	1584	TATA-box
MS.gene00856.t1	MsBGLU18	1711	1718	TATA-box
MS.gene00856.t1	MsBGLU18	1712	1718	TATA-box
MS.gene00856.t1	MsBGLU18	1713	1718	TATA-box
MS.gene00856.t1	MsBGLU18	1745	1750	TATA-box
MS.gene00856.t1	MsBGLU18	1775	1781	TATA-box
MS.gene00856.t1	MsBGLU18	1776	1781	TATA-box
MS.gene00856.t1	MsBGLU18	1782	1787	TATA-box
MS.gene00856.t1	MsBGLU18	1905	1912	TATA-box
MS.gene00856.t1	MsBGLU18	1906	1911	TATA-box
MS.gene00856.t1	MsBGLU18	1935	1940	TATA-box
MS.gene00856.t1	MsBGLU18	1958	1965	TATA-box
MS.gene00856.t1	MsBGLU18	1959	1964	TATA-box
MS.gene00856.t1	MsBGLU18	325	332	AT~TATA-box
MS.gene00859.t1	MsBGLU19	1793	1800	AT~TATA-box
MS.gene00859.t1	MsBGLU19	1795	1802	AT~TATA-box
MS.gene00859.t1	MsBGLU19	1797	1804	AT~TATA-box
MS.gene00859.t1	MsBGLU19	1799	1806	AT~TATA-box
MS.gene00859.t1	MsBGLU19	1801	1808	AT~TATA-box
MS.gene00859.t1	MsBGLU19	1803	1810	AT~TATA-box
MS.gene00859.t1	MsBGLU19	1805	1812	AT~TATA-box
MS.gene00859.t1	MsBGLU19	1807	1814	AT~TATA-box
MS.gene00859.t1	MsBGLU19	1809	1816	AT~TATA-box
MS.gene00859.t1	MsBGLU19	1811	1818	AT~TATA-box
MS.gene00859.t1	MsBGLU19	1813	1820	AT~TATA-box
MS.gene00859.t1	MsBGLU19	1815	1822	AT~TATA-box
MS.gene00859.t1	MsBGLU19	1817	1824	AT~TATA-box
MS.gene00859.t1	MsBGLU19	1819	1826	AT~TATA-box
MS.gene00859.t1	MsBGLU19	1821	1828	AT~TATA-box
MS.gene00859.t1	MsBGLU19	1823	1830	AT~TATA-box
MS.gene00859.t1	MsBGLU19	1825	1832	AT~TATA-box
MS.gene00859.t1	MsBGLU19	1827	1834	AT~TATA-box
MS.gene00859.t1	MsBGLU19	1829	1836	AT~TATA-box
MS.gene00859.t1	MsBGLU19	1831	1838	AT~TATA-box
MS.gene00859.t1	MsBGLU19	1833	1840	AT~TATA-box
MS.gene00859.t1	MsBGLU19	1835	1842	AT~TATA-box
MS.gene00859.t1	MsBGLU19	1837	1844	AT~TATA-box
MS.gene00859.t1	MsBGLU19	1839	1846	AT~TATA-box
MS.gene00859.t1	MsBGLU19	1841	1848	AT~TATA-box
MS.gene00859.t1	MsBGLU19	1843	1850	AT~TATA-box
MS.gene00859.t1	MsBGLU19	1845	1852	AT~TATA-box
MS.gene00859.t1	MsBGLU19	1847	1854	AT~TATA-box
MS.gene00859.t1	MsBGLU19	1849	1856	AT~TATA-box
MS.gene00859.t1	MsBGLU19	1851	1858	AT~TATA-box
MS.gene00859.t1	MsBGLU19	1853	1860	AT~TATA-box
MS.gene00859.t1	MsBGLU19	1855	1862	AT~TATA-box
MS.gene00859.t1	MsBGLU19	1857	1864	AT~TATA-box
MS.gene00859.t1	MsBGLU19	1859	1866	AT~TATA-box
MS.gene00859.t1	MsBGLU19	1861	1868	AT~TATA-box
MS.gene00859.t1	MsBGLU19	31	38	TATA-box
MS.gene00859.t1	MsBGLU19	32	37	TATA-box
MS.gene00859.t1	MsBGLU19	205	211	TATA-box
MS.gene00859.t1	MsBGLU19	206	211	TATA-box
MS.gene00859.t1	MsBGLU19	334	343	TATA-box
MS.gene00859.t1	MsBGLU19	368	374	TATA-box
MS.gene00859.t1	MsBGLU19	369	374	TATA-box
MS.gene00859.t1	MsBGLU19	375	386	TATA-box
MS.gene00859.t1	MsBGLU19	376	383	TATA-box
MS.gene00859.t1	MsBGLU19	377	382	TATA-box
MS.gene00859.t1	MsBGLU19	430	437	TATA-box
MS.gene00859.t1	MsBGLU19	431	437	TATA-box
MS.gene00859.t1	MsBGLU19	432	437	TATA-box
MS.gene00859.t1	MsBGLU19	737	744	TATA-box
MS.gene00859.t1	MsBGLU19	738	743	TATA-box
MS.gene00859.t1	MsBGLU19	807	815	TATA-box
MS.gene00859.t1	MsBGLU19	861	866	TATA-box
MS.gene00859.t1	MsBGLU19	960	966	TATA-box
MS.gene00859.t1	MsBGLU19	961	966	TATA-box
MS.gene00859.t1	MsBGLU19	1130	1144	TATA-box
MS.gene00859.t1	MsBGLU19	1133	1141	TATA-box
MS.gene00859.t1	MsBGLU19	1134	1141	TATA-box
MS.gene00859.t1	MsBGLU19	1135	1141	TATA-box
MS.gene00859.t1	MsBGLU19	1136	1141	TATA-box
MS.gene00859.t1	MsBGLU19	1138	1147	TATA-box
MS.gene00859.t1	MsBGLU19	1364	1371	TATA-box
MS.gene00859.t1	MsBGLU19	1365	1370	TATA-box
MS.gene00859.t1	MsBGLU19	1599	1605	TATA-box
MS.gene00859.t1	MsBGLU19	1600	1605	TATA-box
MS.gene00859.t1	MsBGLU19	1793	1800	TATA-box
MS.gene00859.t1	MsBGLU19	1794	1801	TATA-box
MS.gene00859.t1	MsBGLU19	1795	1802	TATA-box
MS.gene00859.t1	MsBGLU19	1796	1803	TATA-box
MS.gene00859.t1	MsBGLU19	1797	1804	TATA-box
MS.gene00859.t1	MsBGLU19	1798	1805	TATA-box
MS.gene00859.t1	MsBGLU19	1799	1806	TATA-box
MS.gene00859.t1	MsBGLU19	1800	1807	TATA-box
MS.gene00859.t1	MsBGLU19	1801	1808	TATA-box
MS.gene00859.t1	MsBGLU19	1802	1809	TATA-box
MS.gene00859.t1	MsBGLU19	1803	1810	TATA-box
MS.gene00859.t1	MsBGLU19	1804	1811	TATA-box
MS.gene00859.t1	MsBGLU19	1805	1812	TATA-box
MS.gene00859.t1	MsBGLU19	1806	1813	TATA-box
MS.gene00859.t1	MsBGLU19	1807	1814	TATA-box
MS.gene00859.t1	MsBGLU19	1808	1815	TATA-box
MS.gene00859.t1	MsBGLU19	1809	1816	TATA-box
MS.gene00859.t1	MsBGLU19	1810	1817	TATA-box
MS.gene00859.t1	MsBGLU19	1811	1818	TATA-box
MS.gene00859.t1	MsBGLU19	1812	1819	TATA-box
MS.gene00859.t1	MsBGLU19	1813	1820	TATA-box
MS.gene00859.t1	MsBGLU19	1814	1821	TATA-box
MS.gene00859.t1	MsBGLU19	1815	1822	TATA-box
MS.gene00859.t1	MsBGLU19	1816	1823	TATA-box
MS.gene00859.t1	MsBGLU19	1817	1824	TATA-box
MS.gene00859.t1	MsBGLU19	1818	1825	TATA-box
MS.gene00859.t1	MsBGLU19	1819	1826	TATA-box
MS.gene00859.t1	MsBGLU19	1820	1827	TATA-box
MS.gene00859.t1	MsBGLU19	1821	1828	TATA-box
MS.gene00859.t1	MsBGLU19	1822	1829	TATA-box
MS.gene00859.t1	MsBGLU19	1823	1830	TATA-box
MS.gene00859.t1	MsBGLU19	1824	1831	TATA-box
MS.gene00859.t1	MsBGLU19	1825	1832	TATA-box
MS.gene00859.t1	MsBGLU19	1826	1833	TATA-box
MS.gene00859.t1	MsBGLU19	1827	1834	TATA-box
MS.gene00859.t1	MsBGLU19	1828	1835	TATA-box
MS.gene00859.t1	MsBGLU19	1829	1836	TATA-box
MS.gene00859.t1	MsBGLU19	1830	1837	TATA-box
MS.gene00859.t1	MsBGLU19	1831	1838	TATA-box
MS.gene00859.t1	MsBGLU19	1832	1839	TATA-box
MS.gene00859.t1	MsBGLU19	1833	1840	TATA-box
MS.gene00859.t1	MsBGLU19	1834	1841	TATA-box
MS.gene00859.t1	MsBGLU19	1835	1842	TATA-box
MS.gene00859.t1	MsBGLU19	1836	1843	TATA-box
MS.gene00859.t1	MsBGLU19	1837	1844	TATA-box
MS.gene00859.t1	MsBGLU19	1838	1845	TATA-box
MS.gene00859.t1	MsBGLU19	1839	1846	TATA-box
MS.gene00859.t1	MsBGLU19	1840	1847	TATA-box
MS.gene00859.t1	MsBGLU19	1841	1848	TATA-box
MS.gene00859.t1	MsBGLU19	1842	1849	TATA-box
MS.gene00859.t1	MsBGLU19	1843	1850	TATA-box
MS.gene00859.t1	MsBGLU19	1844	1851	TATA-box
MS.gene00859.t1	MsBGLU19	1845	1852	TATA-box
MS.gene00859.t1	MsBGLU19	1846	1853	TATA-box
MS.gene00859.t1	MsBGLU19	1847	1854	TATA-box
MS.gene00859.t1	MsBGLU19	1848	1855	TATA-box
MS.gene00859.t1	MsBGLU19	1849	1856	TATA-box
MS.gene00859.t1	MsBGLU19	1850	1857	TATA-box
MS.gene00859.t1	MsBGLU19	1851	1858	TATA-box
MS.gene00859.t1	MsBGLU19	1852	1859	TATA-box
MS.gene00859.t1	MsBGLU19	1853	1860	TATA-box
MS.gene00859.t1	MsBGLU19	1854	1861	TATA-box
MS.gene00859.t1	MsBGLU19	1855	1862	TATA-box
MS.gene00859.t1	MsBGLU19	1856	1863	TATA-box
MS.gene00859.t1	MsBGLU19	1857	1864	TATA-box
MS.gene00859.t1	MsBGLU19	1858	1865	TATA-box
MS.gene00859.t1	MsBGLU19	1859	1866	TATA-box
MS.gene00859.t1	MsBGLU19	1860	1867	TATA-box
MS.gene00859.t1	MsBGLU19	1861	1868	TATA-box
MS.gene00859.t1	MsBGLU19	1862	1869	TATA-box
MS.gene00859.t1	MsBGLU19	1863	1868	TATA-box
MS.gene009827.t1	MsBGLU128	13	21	TATA-box
MS.gene009827.t1	MsBGLU128	124	131	TATA-box
MS.gene009827.t1	MsBGLU128	126	133	TATA-box
MS.gene009827.t1	MsBGLU128	127	134	TATA-box
MS.gene009827.t1	MsBGLU128	128	133	TATA-box
MS.gene009827.t1	MsBGLU128	178	187	TATA-box
MS.gene009827.t1	MsBGLU128	191	196	TATA-box
MS.gene009827.t1	MsBGLU128	199	210	TATA-box
MS.gene009827.t1	MsBGLU128	200	208	TATA-box
MS.gene009827.t1	MsBGLU128	201	208	TATA-box
MS.gene009827.t1	MsBGLU128	202	208	TATA-box
MS.gene009827.t1	MsBGLU128	203	208	TATA-box
MS.gene009827.t1	MsBGLU128	342	347	TATA-box
MS.gene009827.t1	MsBGLU128	859	868	TATA-box
MS.gene009827.t1	MsBGLU128	1016	1024	TATA-box
MS.gene009827.t1	MsBGLU128	1081	1090	TATA-box
MS.gene009827.t1	MsBGLU128	1276	1283	TATA-box
MS.gene009827.t1	MsBGLU128	1277	1283	TATA-box
MS.gene009827.t1	MsBGLU128	1278	1283	TATA-box
MS.gene009827.t1	MsBGLU128	1454	1462	TATA-box
MS.gene009827.t1	MsBGLU128	1532	1546	TATA-box
MS.gene009827.t1	MsBGLU128	1534	1541	TATA-box
MS.gene009827.t1	MsBGLU128	1535	1542	TATA-box
MS.gene009827.t1	MsBGLU128	1536	1543	TATA-box
MS.gene009827.t1	MsBGLU128	1537	1544	TATA-box
MS.gene009827.t1	MsBGLU128	1538	1545	TATA-box
MS.gene009827.t1	MsBGLU128	1539	1546	TATA-box
MS.gene009827.t1	MsBGLU128	1540	1547	TATA-box
MS.gene009827.t1	MsBGLU128	1541	1548	TATA-box
MS.gene009827.t1	MsBGLU128	1542	1549	TATA-box
MS.gene009827.t1	MsBGLU128	1543	1550	TATA-box
MS.gene009827.t1	MsBGLU128	1544	1551	TATA-box
MS.gene009827.t1	MsBGLU128	1545	1552	TATA-box
MS.gene009827.t1	MsBGLU128	1546	1553	TATA-box
MS.gene009827.t1	MsBGLU128	1547	1554	TATA-box
MS.gene009827.t1	MsBGLU128	1548	1555	TATA-box
MS.gene009827.t1	MsBGLU128	1549	1556	TATA-box
MS.gene009827.t1	MsBGLU128	1550	1557	TATA-box
MS.gene009827.t1	MsBGLU128	1551	1558	TATA-box
MS.gene009827.t1	MsBGLU128	1552	1559	TATA-box
MS.gene009827.t1	MsBGLU128	1553	1560	TATA-box
MS.gene009827.t1	MsBGLU128	1554	1561	TATA-box
MS.gene009827.t1	MsBGLU128	1555	1562	TATA-box
MS.gene009827.t1	MsBGLU128	1556	1563	TATA-box
MS.gene009827.t1	MsBGLU128	1557	1564	TATA-box
MS.gene009827.t1	MsBGLU128	1558	1565	TATA-box
MS.gene009827.t1	MsBGLU128	1559	1566	TATA-box
MS.gene009827.t1	MsBGLU128	1560	1567	TATA-box
MS.gene009827.t1	MsBGLU128	1561	1568	TATA-box
MS.gene009827.t1	MsBGLU128	1562	1569	TATA-box
MS.gene009827.t1	MsBGLU128	1563	1577	TATA-box
MS.gene009827.t1	MsBGLU128	1564	1571	TATA-box
MS.gene009827.t1	MsBGLU128	1565	1572	TATA-box
MS.gene009827.t1	MsBGLU128	1566	1573	TATA-box
MS.gene009827.t1	MsBGLU128	1567	1574	TATA-box
MS.gene009827.t1	MsBGLU128	1568	1575	TATA-box
MS.gene009827.t1	MsBGLU128	1569	1574	TATA-box
MS.gene009827.t1	MsBGLU128	1573	1581	TATA-box
MS.gene009827.t1	MsBGLU128	1574	1581	TATA-box
MS.gene009827.t1	MsBGLU128	1575	1583	TATA-box
MS.gene009827.t1	MsBGLU128	1576	1583	TATA-box
MS.gene009827.t1	MsBGLU128	1577	1584	TATA-box
MS.gene009827.t1	MsBGLU128	1578	1583	TATA-box
MS.gene009827.t1	MsBGLU128	1647	1654	TATA-box
MS.gene009827.t1	MsBGLU128	1648	1654	TATA-box
MS.gene009827.t1	MsBGLU128	1649	1654	TATA-box
MS.gene009827.t1	MsBGLU128	1673	1678	TATA-box
MS.gene009827.t1	MsBGLU128	1740	1751	TATA-box
MS.gene009827.t1	MsBGLU128	1797	1804	TATA-box
MS.gene009827.t1	MsBGLU128	1798	1803	TATA-box
MS.gene009827.t1	MsBGLU128	1830	1837	TATA-box
MS.gene009827.t1	MsBGLU128	1831	1837	TATA-box
MS.gene009827.t1	MsBGLU128	1832	1837	TATA-box
MS.gene009827.t1	MsBGLU128	1920	1927	TATA-box
MS.gene009827.t1	MsBGLU128	1921	1928	TATA-box
MS.gene009827.t1	MsBGLU128	1922	1927	TATA-box
MS.gene009827.t1	MsBGLU128	1938	1945	TATA-box
MS.gene009827.t1	MsBGLU128	1939	1945	TATA-box
MS.gene009827.t1	MsBGLU128	1940	1945	TATA-box
MS.gene009827.t1	MsBGLU128	1958	1963	TATA-box
MS.gene009827.t1	MsBGLU128	1963	1968	TATA-box
MS.gene009827.t1	MsBGLU128	126	133	AT~TATA-box
MS.gene009827.t1	MsBGLU128	1535	1542	AT~TATA-box
MS.gene009827.t1	MsBGLU128	1537	1544	AT~TATA-box
MS.gene009827.t1	MsBGLU128	1539	1546	AT~TATA-box
MS.gene009827.t1	MsBGLU128	1541	1548	AT~TATA-box
MS.gene009827.t1	MsBGLU128	1543	1550	AT~TATA-box
MS.gene009827.t1	MsBGLU128	1545	1552	AT~TATA-box
MS.gene009827.t1	MsBGLU128	1547	1554	AT~TATA-box
MS.gene009827.t1	MsBGLU128	1549	1556	AT~TATA-box
MS.gene009827.t1	MsBGLU128	1551	1558	AT~TATA-box
MS.gene009827.t1	MsBGLU128	1553	1560	AT~TATA-box
MS.gene009827.t1	MsBGLU128	1555	1562	AT~TATA-box
MS.gene009827.t1	MsBGLU128	1557	1564	AT~TATA-box
MS.gene009827.t1	MsBGLU128	1559	1566	AT~TATA-box
MS.gene009827.t1	MsBGLU128	1561	1568	AT~TATA-box
MS.gene009827.t1	MsBGLU128	1563	1570	AT~TATA-box
MS.gene009827.t1	MsBGLU128	1565	1572	AT~TATA-box
MS.gene009827.t1	MsBGLU128	1567	1574	AT~TATA-box
MS.gene009827.t1	MsBGLU128	1574	1583	AT~TATA-box
MS.gene009827.t1	MsBGLU128	1576	1583	AT~TATA-box
MS.gene009827.t1	MsBGLU128	1920	1927	AT~TATA-box
MS.gene009969.t1	MsBGLU129	66	77	TATA-box
MS.gene009969.t1	MsBGLU129	68	73	TATA-box
MS.gene009969.t1	MsBGLU129	168	175	TATA-box
MS.gene009969.t1	MsBGLU129	169	174	TATA-box
MS.gene009969.t1	MsBGLU129	215	220	TATA-box
MS.gene009969.t1	MsBGLU129	289	296	TATA-box
MS.gene009969.t1	MsBGLU129	290	296	TATA-box
MS.gene009969.t1	MsBGLU129	291	296	TATA-box
MS.gene009969.t1	MsBGLU129	391	398	TATA-box
MS.gene009969.t1	MsBGLU129	392	397	TATA-box
MS.gene009969.t1	MsBGLU129	489	497	TATA-box
MS.gene009969.t1	MsBGLU129	644	651	TATA-box
MS.gene009969.t1	MsBGLU129	646	651	TATA-box
MS.gene009969.t1	MsBGLU129	659	666	TATA-box
MS.gene009969.t1	MsBGLU129	660	667	TATA-box
MS.gene009969.t1	MsBGLU129	661	666	TATA-box
MS.gene009969.t1	MsBGLU129	787	794	TATA-box
MS.gene009969.t1	MsBGLU129	788	793	TATA-box
MS.gene009969.t1	MsBGLU129	799	807	TATA-box
MS.gene009969.t1	MsBGLU129	903	908	TATA-box
MS.gene009969.t1	MsBGLU129	1109	1120	TATA-box
MS.gene009969.t1	MsBGLU129	1111	1116	TATA-box
MS.gene009969.t1	MsBGLU129	1133	1138	TATA-box
MS.gene009969.t1	MsBGLU129	1155	1162	TATA-box
MS.gene009969.t1	MsBGLU129	1156	1163	TATA-box
MS.gene009969.t1	MsBGLU129	1157	1164	TATA-box
MS.gene009969.t1	MsBGLU129	1158	1163	TATA-box
MS.gene009969.t1	MsBGLU129	1298	1303	TATA-box
MS.gene009969.t1	MsBGLU129	1305	1310	TATA-box
MS.gene009969.t1	MsBGLU129	1405	1410	TATA-box
MS.gene009969.t1	MsBGLU129	1608	1619	TATA-box
MS.gene009969.t1	MsBGLU129	1609	1617	TATA-box
MS.gene009969.t1	MsBGLU129	1610	1617	TATA-box
MS.gene009969.t1	MsBGLU129	1611	1617	TATA-box
MS.gene009969.t1	MsBGLU129	1612	1617	TATA-box
MS.gene009969.t1	MsBGLU129	1668	1674	TATA-box
MS.gene009969.t1	MsBGLU129	1669	1674	TATA-box
MS.gene009969.t1	MsBGLU129	1735	1740	TATA-box
MS.gene009969.t1	MsBGLU129	1952	1957	TATA-box
MS.gene009969.t1	MsBGLU129	659	666	AT~TATA-box
MS.gene009969.t1	MsBGLU129	1156	1163	AT~TATA-box
MS.gene01010.t1	MsBGLU20	190	197	TATA-box
MS.gene01010.t1	MsBGLU20	191	196	TATA-box
MS.gene01010.t1	MsBGLU20	273	278	TATA-box
MS.gene01010.t1	MsBGLU20	301	309	TATA-box
MS.gene01010.t1	MsBGLU20	444	449	TATA-box
MS.gene01010.t1	MsBGLU20	455	460	TATA-box
MS.gene01010.t1	MsBGLU20	632	637	TATA-box
MS.gene01010.t1	MsBGLU20	774	780	TATA-box
MS.gene01010.t1	MsBGLU20	775	780	TATA-box
MS.gene01010.t1	MsBGLU20	976	984	TATA-box
MS.gene01010.t1	MsBGLU20	1161	1166	TATA-box
MS.gene01010.t1	MsBGLU20	1357	1368	TATA-box
MS.gene01010.t1	MsBGLU20	1371	1377	TATA-box
MS.gene01010.t1	MsBGLU20	1372	1377	TATA-box
MS.gene01010.t1	MsBGLU20	1713	1720	TATA-box
MS.gene01010.t1	MsBGLU20	1714	1720	TATA-box
MS.gene01010.t1	MsBGLU20	1715	1720	TATA-box
MS.gene01010.t1	MsBGLU20	1747	1752	TATA-box
MS.gene01010.t1	MsBGLU20	1776	1782	TATA-box
MS.gene01010.t1	MsBGLU20	1777	1782	TATA-box
MS.gene01010.t1	MsBGLU20	1783	1788	TATA-box
MS.gene01010.t1	MsBGLU20	1905	1912	TATA-box
MS.gene01010.t1	MsBGLU20	1906	1911	TATA-box
MS.gene01010.t1	MsBGLU20	1935	1940	TATA-box
MS.gene01010.t1	MsBGLU20	1958	1965	TATA-box
MS.gene01010.t1	MsBGLU20	1959	1964	TATA-box
MS.gene011013.t1	MsBGLU158	0	7	TATA-box
MS.gene011013.t1	MsBGLU158	1	8	TATA-box
MS.gene011013.t1	MsBGLU158	2	9	TATA-box
MS.gene011013.t1	MsBGLU158	3	10	TATA-box
MS.gene011013.t1	MsBGLU158	4	11	TATA-box
MS.gene011013.t1	MsBGLU158	5	12	TATA-box
MS.gene011013.t1	MsBGLU158	6	13	TATA-box
MS.gene011013.t1	MsBGLU158	7	14	TATA-box
MS.gene011013.t1	MsBGLU158	8	15	TATA-box
MS.gene011013.t1	MsBGLU158	9	16	TATA-box
MS.gene011013.t1	MsBGLU158	10	17	TATA-box
MS.gene011013.t1	MsBGLU158	11	18	TATA-box
MS.gene011013.t1	MsBGLU158	12	19	TATA-box
MS.gene011013.t1	MsBGLU158	13	20	TATA-box
MS.gene011013.t1	MsBGLU158	14	21	TATA-box
MS.gene011013.t1	MsBGLU158	15	22	TATA-box
MS.gene011013.t1	MsBGLU158	16	23	TATA-box
MS.gene011013.t1	MsBGLU158	17	24	TATA-box
MS.gene011013.t1	MsBGLU158	18	23	TATA-box
MS.gene011013.t1	MsBGLU158	30	37	TATA-box
MS.gene011013.t1	MsBGLU158	31	37	TATA-box
MS.gene011013.t1	MsBGLU158	32	37	TATA-box
MS.gene011013.t1	MsBGLU158	130	141	TATA-box
MS.gene011013.t1	MsBGLU158	131	139	TATA-box
MS.gene011013.t1	MsBGLU158	132	139	TATA-box
MS.gene011013.t1	MsBGLU158	133	139	TATA-box
MS.gene011013.t1	MsBGLU158	134	139	TATA-box
MS.gene011013.t1	MsBGLU158	200	207	TATA-box
MS.gene011013.t1	MsBGLU158	201	207	TATA-box
MS.gene011013.t1	MsBGLU158	202	207	TATA-box
MS.gene011013.t1	MsBGLU158	225	233	TATA-box
MS.gene011013.t1	MsBGLU158	269	274	TATA-box
MS.gene011013.t1	MsBGLU158	332	340	TATA-box
MS.gene011013.t1	MsBGLU158	432	437	TATA-box
MS.gene011013.t1	MsBGLU158	446	453	TATA-box
MS.gene011013.t1	MsBGLU158	448	453	TATA-box
MS.gene011013.t1	MsBGLU158	547	554	TATA-box
MS.gene011013.t1	MsBGLU158	548	553	TATA-box
MS.gene011013.t1	MsBGLU158	597	604	TATA-box
MS.gene011013.t1	MsBGLU158	598	603	TATA-box
MS.gene011013.t1	MsBGLU158	649	656	TATA-box
MS.gene011013.t1	MsBGLU158	650	655	TATA-box
MS.gene011013.t1	MsBGLU158	677	688	TATA-box
MS.gene011013.t1	MsBGLU158	679	686	TATA-box
MS.gene011013.t1	MsBGLU158	680	686	TATA-box
MS.gene011013.t1	MsBGLU158	681	686	TATA-box
MS.gene011013.t1	MsBGLU158	708	713	TATA-box
MS.gene011013.t1	MsBGLU158	718	729	TATA-box
MS.gene011013.t1	MsBGLU158	742	753	TATA-box
MS.gene011013.t1	MsBGLU158	744	751	TATA-box
MS.gene011013.t1	MsBGLU158	745	751	TATA-box
MS.gene011013.t1	MsBGLU158	746	751	TATA-box
MS.gene011013.t1	MsBGLU158	773	778	TATA-box
MS.gene011013.t1	MsBGLU158	783	794	TATA-box
MS.gene011013.t1	MsBGLU158	796	803	TATA-box
MS.gene011013.t1	MsBGLU158	797	803	TATA-box
MS.gene011013.t1	MsBGLU158	798	803	TATA-box
MS.gene011013.t1	MsBGLU158	830	837	TATA-box
MS.gene011013.t1	MsBGLU158	831	836	TATA-box
MS.gene011013.t1	MsBGLU158	869	876	TATA-box
MS.gene011013.t1	MsBGLU158	870	876	TATA-box
MS.gene011013.t1	MsBGLU158	871	876	TATA-box
MS.gene011013.t1	MsBGLU158	1021	1028	TATA-box
MS.gene011013.t1	MsBGLU158	1022	1027	TATA-box
MS.gene011013.t1	MsBGLU158	1187	1194	TATA-box
MS.gene011013.t1	MsBGLU158	1188	1194	TATA-box
MS.gene011013.t1	MsBGLU158	1189	1194	TATA-box
MS.gene011013.t1	MsBGLU158	1216	1223	TATA-box
MS.gene011013.t1	MsBGLU158	1217	1222	TATA-box
MS.gene011013.t1	MsBGLU158	1371	1380	TATA-box
MS.gene011013.t1	MsBGLU158	1438	1446	TATA-box
MS.gene011013.t1	MsBGLU158	1462	1470	TATA-box
MS.gene011013.t1	MsBGLU158	1518	1525	TATA-box
MS.gene011013.t1	MsBGLU158	1519	1525	TATA-box
MS.gene011013.t1	MsBGLU158	1520	1525	TATA-box
MS.gene011013.t1	MsBGLU158	1522	1530	TATA-box
MS.gene011013.t1	MsBGLU158	1552	1557	TATA-box
MS.gene011013.t1	MsBGLU158	1576	1583	TATA-box
MS.gene011013.t1	MsBGLU158	1577	1582	TATA-box
MS.gene011013.t1	MsBGLU158	1661	1666	TATA-box
MS.gene011013.t1	MsBGLU158	1838	1846	TATA-box
MS.gene011013.t1	MsBGLU158	1900	1911	TATA-box
MS.gene011013.t1	MsBGLU158	1901	1907	TATA-box
MS.gene011013.t1	MsBGLU158	1902	1907	TATA-box
MS.gene011013.t1	MsBGLU158	0	7	AT~TATA-box
MS.gene011013.t1	MsBGLU158	2	9	AT~TATA-box
MS.gene011013.t1	MsBGLU158	4	11	AT~TATA-box
MS.gene011013.t1	MsBGLU158	6	13	AT~TATA-box
MS.gene011013.t1	MsBGLU158	8	15	AT~TATA-box
MS.gene011013.t1	MsBGLU158	10	17	AT~TATA-box
MS.gene011013.t1	MsBGLU158	12	19	AT~TATA-box
MS.gene011013.t1	MsBGLU158	14	21	AT~TATA-box
MS.gene011013.t1	MsBGLU158	16	23	AT~TATA-box
MS.gene011013.t1	MsBGLU158	446	453	AT~TATA-box
MS.gene011014.t1	MsBGLU159	1984	1993	AT~TATA-box
MS.gene011014.t1	MsBGLU159	1986	1993	AT~TATA-box
MS.gene011014.t1	MsBGLU159	130	135	TATA-box
MS.gene011014.t1	MsBGLU159	174	181	TATA-box
MS.gene011014.t1	MsBGLU159	176	181	TATA-box
MS.gene011014.t1	MsBGLU159	212	221	TATA-box
MS.gene011014.t1	MsBGLU159	381	390	TATA-box
MS.gene011014.t1	MsBGLU159	454	460	TATA-box
MS.gene011014.t1	MsBGLU159	455	460	TATA-box
MS.gene011014.t1	MsBGLU159	760	771	TATA-box
MS.gene011014.t1	MsBGLU159	1179	1186	TATA-box
MS.gene011014.t1	MsBGLU159	1180	1186	TATA-box
MS.gene011014.t1	MsBGLU159	1181	1186	TATA-box
MS.gene011014.t1	MsBGLU159	1207	1214	TATA-box
MS.gene011014.t1	MsBGLU159	1208	1214	TATA-box
MS.gene011014.t1	MsBGLU159	1209	1214	TATA-box
MS.gene011014.t1	MsBGLU159	1232	1239	TATA-box
MS.gene011014.t1	MsBGLU159	1233	1238	TATA-box
MS.gene011014.t1	MsBGLU159	1260	1267	TATA-box
MS.gene011014.t1	MsBGLU159	1261	1266	TATA-box
MS.gene011014.t1	MsBGLU159	1313	1321	TATA-box
MS.gene011014.t1	MsBGLU159	1358	1363	TATA-box
MS.gene011014.t1	MsBGLU159	1455	1461	TATA-box
MS.gene011014.t1	MsBGLU159	1456	1461	TATA-box
MS.gene011014.t1	MsBGLU159	1458	1466	TATA-box
MS.gene011014.t1	MsBGLU159	1539	1544	TATA-box
MS.gene011014.t1	MsBGLU159	1595	1602	TATA-box
MS.gene011014.t1	MsBGLU159	1596	1601	TATA-box
MS.gene011014.t1	MsBGLU159	1656	1663	TATA-box
MS.gene011014.t1	MsBGLU159	1657	1663	TATA-box
MS.gene011014.t1	MsBGLU159	1658	1663	TATA-box
MS.gene011014.t1	MsBGLU159	1982	1993	TATA-box
MS.gene011014.t1	MsBGLU159	1983	1991	TATA-box
MS.gene011014.t1	MsBGLU159	1984	1991	TATA-box
MS.gene011014.t1	MsBGLU159	1985	1993	TATA-box
MS.gene011014.t1	MsBGLU159	1986	1993	TATA-box
MS.gene011014.t1	MsBGLU159	1987	1994	TATA-box
MS.gene011014.t1	MsBGLU159	1988	1993	TATA-box
MS.gene012612.t1	MsBGLU173	1446	1453	AT~TATA-box
MS.gene012612.t1	MsBGLU173	1448	1455	AT~TATA-box
MS.gene012612.t1	MsBGLU173	168	176	TATA-box
MS.gene012612.t1	MsBGLU173	169	176	TATA-box
MS.gene012612.t1	MsBGLU173	170	176	TATA-box
MS.gene012612.t1	MsBGLU173	171	176	TATA-box
MS.gene012612.t1	MsBGLU173	194	200	TATA-box
MS.gene012612.t1	MsBGLU173	195	200	TATA-box
MS.gene012612.t1	MsBGLU173	230	237	TATA-box
MS.gene012612.t1	MsBGLU173	231	236	TATA-box
MS.gene012612.t1	MsBGLU173	324	331	TATA-box
MS.gene012612.t1	MsBGLU173	325	330	TATA-box
MS.gene012612.t1	MsBGLU173	445	452	TATA-box
MS.gene012612.t1	MsBGLU173	446	451	TATA-box
MS.gene012612.t1	MsBGLU173	471	478	TATA-box
MS.gene012612.t1	MsBGLU173	472	478	TATA-box
MS.gene012612.t1	MsBGLU173	473	478	TATA-box
MS.gene012612.t1	MsBGLU173	490	495	TATA-box
MS.gene012612.t1	MsBGLU173	536	541	TATA-box
MS.gene012612.t1	MsBGLU173	654	662	TATA-box
MS.gene012612.t1	MsBGLU173	694	701	TATA-box
MS.gene012612.t1	MsBGLU173	696	701	TATA-box
MS.gene012612.t1	MsBGLU173	1445	1452	TATA-box
MS.gene012612.t1	MsBGLU173	1446	1453	TATA-box
MS.gene012612.t1	MsBGLU173	1447	1454	TATA-box
MS.gene012612.t1	MsBGLU173	1448	1455	TATA-box
MS.gene012612.t1	MsBGLU173	1449	1456	TATA-box
MS.gene012612.t1	MsBGLU173	1450	1455	TATA-box
MS.gene012612.t1	MsBGLU173	1521	1530	TATA-box
MS.gene012612.t1	MsBGLU173	1524	1530	TATA-box
MS.gene012612.t1	MsBGLU173	1525	1530	TATA-box
MS.gene012612.t1	MsBGLU173	1630	1637	TATA-box
MS.gene012612.t1	MsBGLU173	1631	1636	TATA-box
MS.gene012612.t1	MsBGLU173	1685	1690	TATA-box
MS.gene012612.t1	MsBGLU173	1839	1846	TATA-box
MS.gene012612.t1	MsBGLU173	1840	1845	TATA-box
MS.gene012613.t1	MsBGLU174	164	171	TATA-box
MS.gene012613.t1	MsBGLU174	165	170	TATA-box
MS.gene012613.t1	MsBGLU174	205	212	TATA-box
MS.gene012613.t1	MsBGLU174	206	211	TATA-box
MS.gene012613.t1	MsBGLU174	225	234	TATA-box
MS.gene012613.t1	MsBGLU174	226	234	TATA-box
MS.gene012613.t1	MsBGLU174	227	234	TATA-box
MS.gene012613.t1	MsBGLU174	228	234	TATA-box
MS.gene012613.t1	MsBGLU174	229	234	TATA-box
MS.gene012613.t1	MsBGLU174	316	323	TATA-box
MS.gene012613.t1	MsBGLU174	317	323	TATA-box
MS.gene012613.t1	MsBGLU174	318	323	TATA-box
MS.gene012613.t1	MsBGLU174	370	375	TATA-box
MS.gene012613.t1	MsBGLU174	425	431	TATA-box
MS.gene012613.t1	MsBGLU174	426	431	TATA-box
MS.gene012613.t1	MsBGLU174	568	579	TATA-box
MS.gene012613.t1	MsBGLU174	569	577	TATA-box
MS.gene012613.t1	MsBGLU174	570	581	TATA-box
MS.gene012613.t1	MsBGLU174	571	579	TATA-box
MS.gene012613.t1	MsBGLU174	572	579	TATA-box
MS.gene012613.t1	MsBGLU174	574	579	TATA-box
MS.gene012613.t1	MsBGLU174	723	728	TATA-box
MS.gene012613.t1	MsBGLU174	741	749	TATA-box
MS.gene012613.t1	MsBGLU174	742	749	TATA-box
MS.gene012613.t1	MsBGLU174	743	749	TATA-box
MS.gene012613.t1	MsBGLU174	744	749	TATA-box
MS.gene012613.t1	MsBGLU174	796	801	TATA-box
MS.gene012613.t1	MsBGLU174	801	806	TATA-box
MS.gene012613.t1	MsBGLU174	810	815	TATA-box
MS.gene012613.t1	MsBGLU174	852	858	TATA-box
MS.gene012613.t1	MsBGLU174	853	858	TATA-box
MS.gene012613.t1	MsBGLU174	928	934	TATA-box
MS.gene012613.t1	MsBGLU174	929	934	TATA-box
MS.gene012613.t1	MsBGLU174	1007	1014	TATA-box
MS.gene012613.t1	MsBGLU174	1008	1015	TATA-box
MS.gene012613.t1	MsBGLU174	1009	1016	TATA-box
MS.gene012613.t1	MsBGLU174	1010	1015	TATA-box
MS.gene012613.t1	MsBGLU174	1037	1044	TATA-box
MS.gene012613.t1	MsBGLU174	1038	1043	TATA-box
MS.gene012613.t1	MsBGLU174	1057	1062	TATA-box
MS.gene012613.t1	MsBGLU174	1063	1072	TATA-box
MS.gene012613.t1	MsBGLU174	1068	1075	TATA-box
MS.gene012613.t1	MsBGLU174	1069	1074	TATA-box
MS.gene012613.t1	MsBGLU174	1101	1106	TATA-box
MS.gene012613.t1	MsBGLU174	1111	1118	TATA-box
MS.gene012613.t1	MsBGLU174	1112	1118	TATA-box
MS.gene012613.t1	MsBGLU174	1113	1118	TATA-box
MS.gene012613.t1	MsBGLU174	1170	1177	TATA-box
MS.gene012613.t1	MsBGLU174	1171	1176	TATA-box
MS.gene012613.t1	MsBGLU174	1238	1243	TATA-box
MS.gene012613.t1	MsBGLU174	1262	1271	TATA-box
MS.gene012613.t1	MsBGLU174	1298	1306	TATA-box
MS.gene012613.t1	MsBGLU174	1342	1350	TATA-box
MS.gene012613.t1	MsBGLU174	1370	1377	TATA-box
MS.gene012613.t1	MsBGLU174	1371	1377	TATA-box
MS.gene012613.t1	MsBGLU174	1372	1377	TATA-box
MS.gene012613.t1	MsBGLU174	1799	1807	TATA-box
MS.gene012613.t1	MsBGLU174	1835	1843	TATA-box
MS.gene012613.t1	MsBGLU174	1937	1944	TATA-box
MS.gene012613.t1	MsBGLU174	1938	1945	TATA-box
MS.gene012613.t1	MsBGLU174	1939	1946	TATA-box
MS.gene012613.t1	MsBGLU174	1940	1947	TATA-box
MS.gene012613.t1	MsBGLU174	1941	1946	TATA-box
MS.gene012613.t1	MsBGLU174	570	579	AT~TATA-box
MS.gene012613.t1	MsBGLU174	572	579	AT~TATA-box
MS.gene012613.t1	MsBGLU174	1008	1015	AT~TATA-box
MS.gene012613.t1	MsBGLU174	1937	1944	AT~TATA-box
MS.gene012613.t1	MsBGLU174	1939	1946	AT~TATA-box
MS.gene01870.t1	MsBGLU10	15	21	TATA-box
MS.gene01870.t1	MsBGLU10	16	21	TATA-box
MS.gene01870.t1	MsBGLU10	203	210	TATA-box
MS.gene01870.t1	MsBGLU10	204	210	TATA-box
MS.gene01870.t1	MsBGLU10	205	210	TATA-box
MS.gene01870.t1	MsBGLU10	274	283	TATA-box
MS.gene01870.t1	MsBGLU10	309	316	TATA-box
MS.gene01870.t1	MsBGLU10	310	315	TATA-box
MS.gene01870.t1	MsBGLU10	373	380	TATA-box
MS.gene01870.t1	MsBGLU10	374	379	TATA-box
MS.gene01870.t1	MsBGLU10	829	837	TATA-box
MS.gene01870.t1	MsBGLU10	830	837	TATA-box
MS.gene01870.t1	MsBGLU10	831	837	TATA-box
MS.gene01870.t1	MsBGLU10	832	837	TATA-box
MS.gene01870.t1	MsBGLU10	895	902	TATA-box
MS.gene01870.t1	MsBGLU10	896	901	TATA-box
MS.gene01870.t1	MsBGLU10	953	961	TATA-box
MS.gene01870.t1	MsBGLU10	954	961	TATA-box
MS.gene01870.t1	MsBGLU10	955	961	TATA-box
MS.gene01870.t1	MsBGLU10	956	961	TATA-box
MS.gene01870.t1	MsBGLU10	1167	1172	TATA-box
MS.gene01870.t1	MsBGLU10	1212	1217	TATA-box
MS.gene01870.t1	MsBGLU10	1232	1239	TATA-box
MS.gene01870.t1	MsBGLU10	1233	1240	TATA-box
MS.gene01870.t1	MsBGLU10	1234	1241	TATA-box
MS.gene01870.t1	MsBGLU10	1235	1240	TATA-box
MS.gene01870.t1	MsBGLU10	1278	1283	TATA-box
MS.gene01870.t1	MsBGLU10	1299	1306	TATA-box
MS.gene01870.t1	MsBGLU10	1300	1305	TATA-box
MS.gene01870.t1	MsBGLU10	1367	1374	TATA-box
MS.gene01870.t1	MsBGLU10	1368	1373	TATA-box
MS.gene01870.t1	MsBGLU10	1552	1558	TATA-box
MS.gene01870.t1	MsBGLU10	1553	1558	TATA-box
MS.gene01870.t1	MsBGLU10	1676	1683	TATA-box
MS.gene01870.t1	MsBGLU10	1677	1683	TATA-box
MS.gene01870.t1	MsBGLU10	1678	1683	TATA-box
MS.gene01870.t1	MsBGLU10	1708	1715	TATA-box
MS.gene01870.t1	MsBGLU10	1709	1714	TATA-box
MS.gene01870.t1	MsBGLU10	1746	1753	TATA-box
MS.gene01870.t1	MsBGLU10	1747	1752	TATA-box
MS.gene01870.t1	MsBGLU10	1751	1758	TATA-box
MS.gene01870.t1	MsBGLU10	1752	1758	TATA-box
MS.gene01870.t1	MsBGLU10	1753	1758	TATA-box
MS.gene01870.t1	MsBGLU10	1759	1768	TATA-box
MS.gene01870.t1	MsBGLU10	1786	1793	TATA-box
MS.gene01870.t1	MsBGLU10	1788	1795	TATA-box
MS.gene01870.t1	MsBGLU10	1789	1796	TATA-box
MS.gene01870.t1	MsBGLU10	1790	1795	TATA-box
MS.gene01870.t1	MsBGLU10	1835	1842	TATA-box
MS.gene01870.t1	MsBGLU10	1836	1841	TATA-box
MS.gene01870.t1	MsBGLU10	1864	1869	TATA-box
MS.gene01870.t1	MsBGLU10	1885	1891	TATA-box
MS.gene01870.t1	MsBGLU10	1886	1891	TATA-box
MS.gene01870.t1	MsBGLU10	1924	1931	TATA-box
MS.gene01870.t1	MsBGLU10	1925	1930	TATA-box
MS.gene01870.t1	MsBGLU10	1929	1936	TATA-box
MS.gene01870.t1	MsBGLU10	1930	1935	TATA-box
MS.gene01870.t1	MsBGLU10	1936	1942	TATA-box
MS.gene01870.t1	MsBGLU10	1937	1942	TATA-box
MS.gene01870.t1	MsBGLU10	1233	1240	AT~TATA-box
MS.gene01870.t1	MsBGLU10	1788	1795	AT~TATA-box
MS.gene01872.t1	MsBGLU11	633	640	AT~TATA-box
MS.gene01872.t1	MsBGLU11	223	236	TATA-box
MS.gene01872.t1	MsBGLU11	225	234	TATA-box
MS.gene01872.t1	MsBGLU11	226	234	TATA-box
MS.gene01872.t1	MsBGLU11	227	234	TATA-box
MS.gene01872.t1	MsBGLU11	228	234	TATA-box
MS.gene01872.t1	MsBGLU11	229	234	TATA-box
MS.gene01872.t1	MsBGLU11	501	508	TATA-box
MS.gene01872.t1	MsBGLU11	503	508	TATA-box
MS.gene01872.t1	MsBGLU11	631	638	TATA-box
MS.gene01872.t1	MsBGLU11	632	640	TATA-box
MS.gene01872.t1	MsBGLU11	633	640	TATA-box
MS.gene01872.t1	MsBGLU11	634	641	TATA-box
MS.gene01872.t1	MsBGLU11	635	640	TATA-box
MS.gene01872.t1	MsBGLU11	730	738	TATA-box
MS.gene01872.t1	MsBGLU11	731	738	TATA-box
MS.gene01872.t1	MsBGLU11	732	738	TATA-box
MS.gene01872.t1	MsBGLU11	733	738	TATA-box
MS.gene01872.t1	MsBGLU11	949	957	TATA-box
MS.gene01872.t1	MsBGLU11	974	981	TATA-box
MS.gene01872.t1	MsBGLU11	976	981	TATA-box
MS.gene01872.t1	MsBGLU11	1028	1039	TATA-box
MS.gene01872.t1	MsBGLU11	1403	1412	TATA-box
MS.gene01872.t1	MsBGLU11	1460	1465	TATA-box
MS.gene01872.t1	MsBGLU11	1566	1575	TATA-box
MS.gene01872.t1	MsBGLU11	1567	1575	TATA-box
MS.gene01872.t1	MsBGLU11	1568	1575	TATA-box
MS.gene01872.t1	MsBGLU11	1569	1575	TATA-box
MS.gene01872.t1	MsBGLU11	1570	1575	TATA-box
MS.gene01872.t1	MsBGLU11	1574	1582	TATA-box
MS.gene01872.t1	MsBGLU11	1575	1582	TATA-box
MS.gene01872.t1	MsBGLU11	1576	1582	TATA-box
MS.gene01872.t1	MsBGLU11	1577	1582	TATA-box
MS.gene01872.t1	MsBGLU11	1709	1716	TATA-box
MS.gene01872.t1	MsBGLU11	1710	1716	TATA-box
MS.gene01872.t1	MsBGLU11	1711	1716	TATA-box
MS.gene01872.t1	MsBGLU11	1743	1748	TATA-box
MS.gene01872.t1	MsBGLU11	1773	1779	TATA-box
MS.gene01872.t1	MsBGLU11	1774	1779	TATA-box
MS.gene01872.t1	MsBGLU11	1780	1785	TATA-box
MS.gene01872.t1	MsBGLU11	1905	1912	TATA-box
MS.gene01872.t1	MsBGLU11	1906	1911	TATA-box
MS.gene01872.t1	MsBGLU11	1935	1940	TATA-box
MS.gene01872.t1	MsBGLU11	1958	1965	TATA-box
MS.gene01872.t1	MsBGLU11	1959	1964	TATA-box
MS.gene025288.t1	MsBGLU12	36	41	TATA-box
MS.gene025288.t1	MsBGLU12	418	423	TATA-box
MS.gene025288.t1	MsBGLU12	604	611	TATA-box
MS.gene025288.t1	MsBGLU12	605	610	TATA-box
MS.gene025288.t1	MsBGLU12	998	1005	TATA-box
MS.gene025288.t1	MsBGLU12	999	1004	TATA-box
MS.gene025288.t1	MsBGLU12	1167	1176	TATA-box
MS.gene025288.t1	MsBGLU12	1445	1452	TATA-box
MS.gene025288.t1	MsBGLU12	1446	1451	TATA-box
MS.gene025288.t1	MsBGLU12	1741	1748	TATA-box
MS.gene025288.t1	MsBGLU12	1742	1748	TATA-box
MS.gene025288.t1	MsBGLU12	1743	1748	TATA-box
MS.gene025288.t1	MsBGLU12	1870	1877	TATA-box
MS.gene025288.t1	MsBGLU12	1871	1878	TATA-box
MS.gene025288.t1	MsBGLU12	1872	1879	TATA-box
MS.gene025288.t1	MsBGLU12	1873	1880	TATA-box
MS.gene025288.t1	MsBGLU12	1874	1881	TATA-box
MS.gene025288.t1	MsBGLU12	1875	1882	TATA-box
MS.gene025288.t1	MsBGLU12	1876	1883	TATA-box
MS.gene025288.t1	MsBGLU12	1877	1884	TATA-box
MS.gene025288.t1	MsBGLU12	1878	1885	TATA-box
MS.gene025288.t1	MsBGLU12	1879	1886	TATA-box
MS.gene025288.t1	MsBGLU12	1880	1887	TATA-box
MS.gene025288.t1	MsBGLU12	1881	1888	TATA-box
MS.gene025288.t1	MsBGLU12	1882	1889	TATA-box
MS.gene025288.t1	MsBGLU12	1883	1890	TATA-box
MS.gene025288.t1	MsBGLU12	1884	1891	TATA-box
MS.gene025288.t1	MsBGLU12	1885	1892	TATA-box
MS.gene025288.t1	MsBGLU12	1886	1893	TATA-box
MS.gene025288.t1	MsBGLU12	1887	1894	TATA-box
MS.gene025288.t1	MsBGLU12	1888	1893	TATA-box
MS.gene025288.t1	MsBGLU12	1870	1877	AT~TATA-box
MS.gene025288.t1	MsBGLU12	1872	1879	AT~TATA-box
MS.gene025288.t1	MsBGLU12	1874	1881	AT~TATA-box
MS.gene025288.t1	MsBGLU12	1876	1883	AT~TATA-box
MS.gene025288.t1	MsBGLU12	1878	1885	AT~TATA-box
MS.gene025288.t1	MsBGLU12	1880	1887	AT~TATA-box
MS.gene025288.t1	MsBGLU12	1882	1889	AT~TATA-box
MS.gene025288.t1	MsBGLU12	1884	1891	AT~TATA-box
MS.gene025288.t1	MsBGLU12	1886	1893	AT~TATA-box
MS.gene025290.t1	MsBGLU13	257	263	TATA-box
MS.gene025290.t1	MsBGLU13	258	263	TATA-box
MS.gene025290.t1	MsBGLU13	289	297	TATA-box
MS.gene025290.t1	MsBGLU13	290	297	TATA-box
MS.gene025290.t1	MsBGLU13	291	297	TATA-box
MS.gene025290.t1	MsBGLU13	292	297	TATA-box
MS.gene025290.t1	MsBGLU13	429	436	TATA-box
MS.gene025290.t1	MsBGLU13	430	436	TATA-box
MS.gene025290.t1	MsBGLU13	431	436	TATA-box
MS.gene025290.t1	MsBGLU13	435	442	TATA-box
MS.gene025290.t1	MsBGLU13	436	442	TATA-box
MS.gene025290.t1	MsBGLU13	437	442	TATA-box
MS.gene025290.t1	MsBGLU13	520	526	TATA-box
MS.gene025290.t1	MsBGLU13	521	526	TATA-box
MS.gene025290.t1	MsBGLU13	689	700	TATA-box
MS.gene025290.t1	MsBGLU13	732	740	TATA-box
MS.gene025290.t1	MsBGLU13	750	761	TATA-box
MS.gene025290.t1	MsBGLU13	751	759	TATA-box
MS.gene025290.t1	MsBGLU13	752	759	TATA-box
MS.gene025290.t1	MsBGLU13	753	761	TATA-box
MS.gene025290.t1	MsBGLU13	754	761	TATA-box
MS.gene025290.t1	MsBGLU13	756	761	TATA-box
MS.gene025290.t1	MsBGLU13	860	867	TATA-box
MS.gene025290.t1	MsBGLU13	861	866	TATA-box
MS.gene025290.t1	MsBGLU13	1004	1011	TATA-box
MS.gene025290.t1	MsBGLU13	1005	1011	TATA-box
MS.gene025290.t1	MsBGLU13	1006	1011	TATA-box
MS.gene025290.t1	MsBGLU13	1168	1173	TATA-box
MS.gene025290.t1	MsBGLU13	1337	1345	TATA-box
MS.gene025290.t1	MsBGLU13	1340	1347	TATA-box
MS.gene025290.t1	MsBGLU13	1342	1349	TATA-box
MS.gene025290.t1	MsBGLU13	1343	1350	TATA-box
MS.gene025290.t1	MsBGLU13	1344	1351	TATA-box
MS.gene025290.t1	MsBGLU13	1345	1352	TATA-box
MS.gene025290.t1	MsBGLU13	1346	1351	TATA-box
MS.gene025290.t1	MsBGLU13	1358	1367	TATA-box
MS.gene025290.t1	MsBGLU13	1426	1434	TATA-box
MS.gene025290.t1	MsBGLU13	1461	1468	TATA-box
MS.gene025290.t1	MsBGLU13	1462	1468	TATA-box
MS.gene025290.t1	MsBGLU13	1463	1468	TATA-box
MS.gene025290.t1	MsBGLU13	1503	1510	TATA-box
MS.gene025290.t1	MsBGLU13	1504	1509	TATA-box
MS.gene025290.t1	MsBGLU13	1672	1680	TATA-box
MS.gene025290.t1	MsBGLU13	1673	1680	TATA-box
MS.gene025290.t1	MsBGLU13	1674	1680	TATA-box
MS.gene025290.t1	MsBGLU13	1675	1680	TATA-box
MS.gene025290.t1	MsBGLU13	1723	1734	TATA-box
MS.gene025290.t1	MsBGLU13	1725	1730	TATA-box
MS.gene025290.t1	MsBGLU13	1773	1780	TATA-box
MS.gene025290.t1	MsBGLU13	1774	1779	TATA-box
MS.gene025290.t1	MsBGLU13	1795	1800	TATA-box
MS.gene025290.t1	MsBGLU13	1824	1831	TATA-box
MS.gene025290.t1	MsBGLU13	1825	1830	TATA-box
MS.gene025290.t1	MsBGLU13	1847	1858	TATA-box
MS.gene025290.t1	MsBGLU13	1850	1858	TATA-box
MS.gene025290.t1	MsBGLU13	1851	1858	TATA-box
MS.gene025290.t1	MsBGLU13	1852	1859	TATA-box
MS.gene025290.t1	MsBGLU13	1853	1858	TATA-box
MS.gene025290.t1	MsBGLU13	1892	1899	TATA-box
MS.gene025290.t1	MsBGLU13	1893	1899	TATA-box
MS.gene025290.t1	MsBGLU13	1894	1899	TATA-box
MS.gene025290.t1	MsBGLU13	1922	1928	TATA-box
MS.gene025290.t1	MsBGLU13	1923	1928	TATA-box
MS.gene025290.t1	MsBGLU13	752	761	AT~TATA-box
MS.gene025290.t1	MsBGLU13	754	761	AT~TATA-box
MS.gene025290.t1	MsBGLU13	1342	1349	AT~TATA-box
MS.gene025290.t1	MsBGLU13	1344	1351	AT~TATA-box
MS.gene025290.t1	MsBGLU13	1851	1858	AT~TATA-box
MS.gene031404.t1	MsBGLU7	1925	1932	AT~TATA-box
MS.gene031404.t1	MsBGLU7	403	408	TATA-box
MS.gene031404.t1	MsBGLU7	548	554	TATA-box
MS.gene031404.t1	MsBGLU7	549	554	TATA-box
MS.gene031404.t1	MsBGLU7	716	721	TATA-box
MS.gene031404.t1	MsBGLU7	993	998	TATA-box
MS.gene031404.t1	MsBGLU7	1028	1035	TATA-box
MS.gene031404.t1	MsBGLU7	1029	1035	TATA-box
MS.gene031404.t1	MsBGLU7	1030	1035	TATA-box
MS.gene031404.t1	MsBGLU7	1171	1178	TATA-box
MS.gene031404.t1	MsBGLU7	1173	1178	TATA-box
MS.gene031404.t1	MsBGLU7	1243	1249	TATA-box
MS.gene031404.t1	MsBGLU7	1244	1249	TATA-box
MS.gene031404.t1	MsBGLU7	1417	1422	TATA-box
MS.gene031404.t1	MsBGLU7	1435	1443	TATA-box
MS.gene031404.t1	MsBGLU7	1687	1695	TATA-box
MS.gene031404.t1	MsBGLU7	1688	1695	TATA-box
MS.gene031404.t1	MsBGLU7	1689	1695	TATA-box
MS.gene031404.t1	MsBGLU7	1690	1695	TATA-box
MS.gene031404.t1	MsBGLU7	1878	1883	TATA-box
MS.gene031404.t1	MsBGLU7	1924	1931	TATA-box
MS.gene031404.t1	MsBGLU7	1925	1932	TATA-box
MS.gene031404.t1	MsBGLU7	1926	1933	TATA-box
MS.gene031404.t1	MsBGLU7	1927	1932	TATA-box
MS.gene031517.t1	MsBGLU88	16	23	TATA-box
MS.gene031517.t1	MsBGLU88	17	23	TATA-box
MS.gene031517.t1	MsBGLU88	18	23	TATA-box
MS.gene031517.t1	MsBGLU88	42	47	TATA-box
MS.gene031517.t1	MsBGLU88	82	87	TATA-box
MS.gene031517.t1	MsBGLU88	129	134	TATA-box
MS.gene031517.t1	MsBGLU88	312	317	TATA-box
MS.gene031517.t1	MsBGLU88	436	444	TATA-box
MS.gene031517.t1	MsBGLU88	437	444	TATA-box
MS.gene031517.t1	MsBGLU88	438	446	TATA-box
MS.gene031517.t1	MsBGLU88	439	446	TATA-box
MS.gene031517.t1	MsBGLU88	440	447	TATA-box
MS.gene031517.t1	MsBGLU88	441	448	TATA-box
MS.gene031517.t1	MsBGLU88	442	449	TATA-box
MS.gene031517.t1	MsBGLU88	443	448	TATA-box
MS.gene031517.t1	MsBGLU88	484	490	TATA-box
MS.gene031517.t1	MsBGLU88	485	490	TATA-box
MS.gene031517.t1	MsBGLU88	494	501	TATA-box
MS.gene031517.t1	MsBGLU88	495	500	TATA-box
MS.gene031517.t1	MsBGLU88	534	541	TATA-box
MS.gene031517.t1	MsBGLU88	535	540	TATA-box
MS.gene031517.t1	MsBGLU88	653	660	TATA-box
MS.gene031517.t1	MsBGLU88	654	660	TATA-box
MS.gene031517.t1	MsBGLU88	655	660	TATA-box
MS.gene031517.t1	MsBGLU88	689	700	TATA-box
MS.gene031517.t1	MsBGLU88	691	696	TATA-box
MS.gene031517.t1	MsBGLU88	744	752	TATA-box
MS.gene031517.t1	MsBGLU88	745	752	TATA-box
MS.gene031517.t1	MsBGLU88	746	753	TATA-box
MS.gene031517.t1	MsBGLU88	747	754	TATA-box
MS.gene031517.t1	MsBGLU88	748	755	TATA-box
MS.gene031517.t1	MsBGLU88	749	754	TATA-box
MS.gene031517.t1	MsBGLU88	769	778	TATA-box
MS.gene031517.t1	MsBGLU88	1050	1057	TATA-box
MS.gene031517.t1	MsBGLU88	1052	1057	TATA-box
MS.gene031517.t1	MsBGLU88	1245	1252	TATA-box
MS.gene031517.t1	MsBGLU88	1246	1252	TATA-box
MS.gene031517.t1	MsBGLU88	1247	1252	TATA-box
MS.gene031517.t1	MsBGLU88	1319	1327	TATA-box
MS.gene031517.t1	MsBGLU88	1366	1371	TATA-box
MS.gene031517.t1	MsBGLU88	1488	1493	TATA-box
MS.gene031517.t1	MsBGLU88	1490	1498	TATA-box
MS.gene031517.t1	MsBGLU88	1524	1529	TATA-box
MS.gene031517.t1	MsBGLU88	1786	1794	TATA-box
MS.gene031517.t1	MsBGLU88	1787	1794	TATA-box
MS.gene031517.t1	MsBGLU88	1788	1794	TATA-box
MS.gene031517.t1	MsBGLU88	1789	1794	TATA-box
MS.gene031517.t1	MsBGLU88	1898	1903	TATA-box
MS.gene031517.t1	MsBGLU88	1900	1909	TATA-box
MS.gene031517.t1	MsBGLU88	1923	1930	TATA-box
MS.gene031517.t1	MsBGLU88	1924	1932	TATA-box
MS.gene031517.t1	MsBGLU88	1925	1932	TATA-box
MS.gene031517.t1	MsBGLU88	1926	1933	TATA-box
MS.gene031517.t1	MsBGLU88	1927	1934	TATA-box
MS.gene031517.t1	MsBGLU88	1928	1935	TATA-box
MS.gene031517.t1	MsBGLU88	1929	1934	TATA-box
MS.gene031517.t1	MsBGLU88	1933	1940	TATA-box
MS.gene031517.t1	MsBGLU88	1934	1941	TATA-box
MS.gene031517.t1	MsBGLU88	1935	1942	TATA-box
MS.gene031517.t1	MsBGLU88	1936	1943	TATA-box
MS.gene031517.t1	MsBGLU88	1938	1943	TATA-box
MS.gene031517.t1	MsBGLU88	437	446	AT~TATA-box
MS.gene031517.t1	MsBGLU88	439	446	AT~TATA-box
MS.gene031517.t1	MsBGLU88	441	448	AT~TATA-box
MS.gene031517.t1	MsBGLU88	745	752	AT~TATA-box
MS.gene031517.t1	MsBGLU88	747	754	AT~TATA-box
MS.gene031517.t1	MsBGLU88	1925	1932	AT~TATA-box
MS.gene031517.t1	MsBGLU88	1927	1934	AT~TATA-box
MS.gene031517.t1	MsBGLU88	1934	1941	AT~TATA-box
MS.gene031517.t1	MsBGLU88	1936	1943	AT~TATA-box
MS.gene032138.t1	MsBGLU8	398	406	TATA-box
MS.gene032138.t1	MsBGLU8	399	406	TATA-box
MS.gene032138.t1	MsBGLU8	400	406	TATA-box
MS.gene032138.t1	MsBGLU8	401	406	TATA-box
MS.gene032138.t1	MsBGLU8	480	486	TATA-box
MS.gene032138.t1	MsBGLU8	481	486	TATA-box
MS.gene032138.t1	MsBGLU8	495	502	TATA-box
MS.gene032138.t1	MsBGLU8	496	501	TATA-box
MS.gene032138.t1	MsBGLU8	648	653	TATA-box
MS.gene032138.t1	MsBGLU8	657	666	TATA-box
MS.gene032138.t1	MsBGLU8	661	668	TATA-box
MS.gene032138.t1	MsBGLU8	662	668	TATA-box
MS.gene032138.t1	MsBGLU8	663	668	TATA-box
MS.gene032138.t1	MsBGLU8	682	689	TATA-box
MS.gene032138.t1	MsBGLU8	683	688	TATA-box
MS.gene032138.t1	MsBGLU8	752	757	TATA-box
MS.gene032138.t1	MsBGLU8	849	854	TATA-box
MS.gene032138.t1	MsBGLU8	874	879	TATA-box
MS.gene032138.t1	MsBGLU8	1094	1099	TATA-box
MS.gene032138.t1	MsBGLU8	1156	1161	TATA-box
MS.gene032138.t1	MsBGLU8	1199	1210	TATA-box
MS.gene032138.t1	MsBGLU8	1270	1278	TATA-box
MS.gene032138.t1	MsBGLU8	1300	1307	TATA-box
MS.gene032138.t1	MsBGLU8	1301	1306	TATA-box
MS.gene032138.t1	MsBGLU8	1399	1406	TATA-box
MS.gene032138.t1	MsBGLU8	1400	1406	TATA-box
MS.gene032138.t1	MsBGLU8	1401	1406	TATA-box
MS.gene032138.t1	MsBGLU8	1454	1459	TATA-box
MS.gene032138.t1	MsBGLU8	1470	1477	TATA-box
MS.gene032138.t1	MsBGLU8	1471	1477	TATA-box
MS.gene032138.t1	MsBGLU8	1472	1477	TATA-box
MS.gene032138.t1	MsBGLU8	1504	1511	TATA-box
MS.gene032138.t1	MsBGLU8	1505	1512	TATA-box
MS.gene032138.t1	MsBGLU8	1506	1513	TATA-box
MS.gene032138.t1	MsBGLU8	1507	1514	TATA-box
MS.gene032138.t1	MsBGLU8	1508	1515	TATA-box
MS.gene032138.t1	MsBGLU8	1509	1516	TATA-box
MS.gene032138.t1	MsBGLU8	1510	1515	TATA-box
MS.gene032138.t1	MsBGLU8	1619	1624	TATA-box
MS.gene032138.t1	MsBGLU8	1629	1636	TATA-box
MS.gene032138.t1	MsBGLU8	1631	1638	TATA-box
MS.gene032138.t1	MsBGLU8	1632	1639	TATA-box
MS.gene032138.t1	MsBGLU8	1633	1638	TATA-box
MS.gene032138.t1	MsBGLU8	1750	1755	TATA-box
MS.gene032138.t1	MsBGLU8	1813	1818	TATA-box
MS.gene032138.t1	MsBGLU8	1848	1853	TATA-box
MS.gene032138.t1	MsBGLU8	1872	1877	TATA-box
MS.gene032138.t1	MsBGLU8	1913	1918	TATA-box
MS.gene032138.t1	MsBGLU8	1923	1932	TATA-box
MS.gene032138.t1	MsBGLU8	1935	1942	TATA-box
MS.gene032138.t1	MsBGLU8	1936	1942	TATA-box
MS.gene032138.t1	MsBGLU8	1937	1942	TATA-box
MS.gene032138.t1	MsBGLU8	1504	1511	AT~TATA-box
MS.gene032138.t1	MsBGLU8	1506	1513	AT~TATA-box
MS.gene032138.t1	MsBGLU8	1508	1515	AT~TATA-box
MS.gene032138.t1	MsBGLU8	1631	1638	AT~TATA-box
MS.gene032154.t1	MsBGLU29	53	60	AT~TATA-box
MS.gene032154.t1	MsBGLU29	55	62	AT~TATA-box
MS.gene032154.t1	MsBGLU29	1115	1122	AT~TATA-box
MS.gene032154.t1	MsBGLU29	1636	1643	AT~TATA-box
MS.gene032154.t1	MsBGLU29	1638	1645	AT~TATA-box
MS.gene032154.t1	MsBGLU29	19	24	TATA-box
MS.gene032154.t1	MsBGLU29	51	58	TATA-box
MS.gene032154.t1	MsBGLU29	52	60	TATA-box
MS.gene032154.t1	MsBGLU29	53	60	TATA-box
MS.gene032154.t1	MsBGLU29	54	61	TATA-box
MS.gene032154.t1	MsBGLU29	55	62	TATA-box
MS.gene032154.t1	MsBGLU29	56	63	TATA-box
MS.gene032154.t1	MsBGLU29	57	62	TATA-box
MS.gene032154.t1	MsBGLU29	509	516	TATA-box
MS.gene032154.t1	MsBGLU29	510	516	TATA-box
MS.gene032154.t1	MsBGLU29	511	516	TATA-box
MS.gene032154.t1	MsBGLU29	595	602	TATA-box
MS.gene032154.t1	MsBGLU29	596	602	TATA-box
MS.gene032154.t1	MsBGLU29	597	602	TATA-box
MS.gene032154.t1	MsBGLU29	624	631	TATA-box
MS.gene032154.t1	MsBGLU29	625	630	TATA-box
MS.gene032154.t1	MsBGLU29	1056	1063	TATA-box
MS.gene032154.t1	MsBGLU29	1057	1062	TATA-box
MS.gene032154.t1	MsBGLU29	1085	1094	TATA-box
MS.gene032154.t1	MsBGLU29	1114	1121	TATA-box
MS.gene032154.t1	MsBGLU29	1115	1122	TATA-box
MS.gene032154.t1	MsBGLU29	1117	1122	TATA-box
MS.gene032154.t1	MsBGLU29	1259	1268	TATA-box
MS.gene032154.t1	MsBGLU29	1397	1402	TATA-box
MS.gene032154.t1	MsBGLU29	1412	1420	TATA-box
MS.gene032154.t1	MsBGLU29	1428	1433	TATA-box
MS.gene032154.t1	MsBGLU29	1467	1472	TATA-box
MS.gene032154.t1	MsBGLU29	1483	1490	TATA-box
MS.gene032154.t1	MsBGLU29	1484	1490	TATA-box
MS.gene032154.t1	MsBGLU29	1485	1490	TATA-box
MS.gene032154.t1	MsBGLU29	1520	1527	TATA-box
MS.gene032154.t1	MsBGLU29	1521	1527	TATA-box
MS.gene032154.t1	MsBGLU29	1522	1527	TATA-box
MS.gene032154.t1	MsBGLU29	1549	1556	TATA-box
MS.gene032154.t1	MsBGLU29	1550	1555	TATA-box
MS.gene032154.t1	MsBGLU29	1626	1631	TATA-box
MS.gene032154.t1	MsBGLU29	1636	1643	TATA-box
MS.gene032154.t1	MsBGLU29	1637	1644	TATA-box
MS.gene032154.t1	MsBGLU29	1638	1645	TATA-box
MS.gene032154.t1	MsBGLU29	1640	1645	TATA-box
MS.gene032154.t1	MsBGLU29	1820	1825	TATA-box
MS.gene032154.t1	MsBGLU29	1855	1860	TATA-box
MS.gene032154.t1	MsBGLU29	1879	1884	TATA-box
MS.gene032154.t1	MsBGLU29	1919	1924	TATA-box
MS.gene032154.t1	MsBGLU29	1929	1938	TATA-box
MS.gene032154.t1	MsBGLU29	1934	1941	TATA-box
MS.gene032154.t1	MsBGLU29	1935	1940	TATA-box
MS.gene032154.t1	MsBGLU29	1940	1947	TATA-box
MS.gene032154.t1	MsBGLU29	1941	1947	TATA-box
MS.gene032154.t1	MsBGLU29	1942	1947	TATA-box
MS.gene032154.t1	MsBGLU29	1954	1959	TATA-box
MS.gene032156.t1	MsBGLU22	152	160	TATA-box
MS.gene032156.t1	MsBGLU22	153	160	TATA-box
MS.gene032156.t1	MsBGLU22	154	162	TATA-box
MS.gene032156.t1	MsBGLU22	155	162	TATA-box
MS.gene032156.t1	MsBGLU22	156	163	TATA-box
MS.gene032156.t1	MsBGLU22	157	162	TATA-box
MS.gene032156.t1	MsBGLU22	384	389	TATA-box
MS.gene032156.t1	MsBGLU22	430	436	TATA-box
MS.gene032156.t1	MsBGLU22	431	436	TATA-box
MS.gene032156.t1	MsBGLU22	465	471	TATA-box
MS.gene032156.t1	MsBGLU22	466	471	TATA-box
MS.gene032156.t1	MsBGLU22	490	498	TATA-box
MS.gene032156.t1	MsBGLU22	491	498	TATA-box
MS.gene032156.t1	MsBGLU22	492	498	TATA-box
MS.gene032156.t1	MsBGLU22	493	498	TATA-box
MS.gene032156.t1	MsBGLU22	536	544	TATA-box
MS.gene032156.t1	MsBGLU22	537	544	TATA-box
MS.gene032156.t1	MsBGLU22	538	544	TATA-box
MS.gene032156.t1	MsBGLU22	539	544	TATA-box
MS.gene032156.t1	MsBGLU22	675	680	TATA-box
MS.gene032156.t1	MsBGLU22	987	993	TATA-box
MS.gene032156.t1	MsBGLU22	988	993	TATA-box
MS.gene032156.t1	MsBGLU22	1136	1141	TATA-box
MS.gene032156.t1	MsBGLU22	1248	1253	TATA-box
MS.gene032156.t1	MsBGLU22	1323	1328	TATA-box
MS.gene032156.t1	MsBGLU22	1345	1356	TATA-box
MS.gene032156.t1	MsBGLU22	1347	1352	TATA-box
MS.gene032156.t1	MsBGLU22	1414	1421	TATA-box
MS.gene032156.t1	MsBGLU22	1415	1420	TATA-box
MS.gene032156.t1	MsBGLU22	1419	1426	TATA-box
MS.gene032156.t1	MsBGLU22	1420	1425	TATA-box
MS.gene032156.t1	MsBGLU22	1581	1590	TATA-box
MS.gene032156.t1	MsBGLU22	1617	1624	TATA-box
MS.gene032156.t1	MsBGLU22	1618	1625	TATA-box
MS.gene032156.t1	MsBGLU22	1619	1624	TATA-box
MS.gene032156.t1	MsBGLU22	1655	1660	TATA-box
MS.gene032156.t1	MsBGLU22	1724	1729	TATA-box
MS.gene032156.t1	MsBGLU22	1731	1742	TATA-box
MS.gene032156.t1	MsBGLU22	1820	1827	TATA-box
MS.gene032156.t1	MsBGLU22	1821	1827	TATA-box
MS.gene032156.t1	MsBGLU22	1822	1827	TATA-box
MS.gene032156.t1	MsBGLU22	1885	1893	TATA-box
MS.gene032156.t1	MsBGLU22	1891	1898	TATA-box
MS.gene032156.t1	MsBGLU22	1892	1898	TATA-box
MS.gene032156.t1	MsBGLU22	1893	1898	TATA-box
MS.gene032156.t1	MsBGLU22	1909	1917	TATA-box
MS.gene032156.t1	MsBGLU22	1964	1970	TATA-box
MS.gene032156.t1	MsBGLU22	1965	1970	TATA-box
MS.gene032156.t1	MsBGLU22	153	162	AT~TATA-box
MS.gene032156.t1	MsBGLU22	155	162	AT~TATA-box
MS.gene032156.t1	MsBGLU22	1617	1624	AT~TATA-box
MS.gene032157.t1	MsBGLU23	720	727	TATA-box
MS.gene032157.t1	MsBGLU23	722	727	TATA-box
MS.gene032157.t1	MsBGLU23	740	748	TATA-box
MS.gene032157.t1	MsBGLU23	773	778	TATA-box
[truncated: 12,206 more rows]
[truncated: 21 more columns]

## Sheet: Table S7
Table S7. List of primers used in this research
	Gene name	Forward primer(5'–3')	Reverse primer(5'–3')
MS.gene54591.t1	MsBGLU99	TTACGCGATGCCAGACCC	TTGGACCAAGGGGCTTGC
MS.gene056361.t1	MsBGLU69	TGCAGCAAGTGAAGGTGGA	ACGAGTCAACCGCAACGT
MS.gene79359.t1	MsBGLU35	TGCTGCTGCAGTCAGAGT	AAGAGCTCGACCTGCAGC
MS.gene28355.t1	MsBGLU73	CGGCAACCTGAGTCGGAG	TGGGTGAAGGTGTCCCAGA
MS.gene70070.t1	MsBGLU78	CGCGAAAGACCTGCAGCA	GGAGCCCTTCCAACGTCC
MS.gene070468.t1	MsBGLU49	ACGAGCCCCTTCAAACCG	TGCTGCATGGGCCAAGAT
	MsActin	GACAATGGAACTGGAATGG	CAATACCGTGCTCAATGG
